# Supplementary material for: Deep learning for lung cancer prognostication: A retrospective multi-cohort radiomics study
Source: PLoS Med. 2018 Nov 30;15(11):e1002711. doi: 10.1371/journal.pmed.1002711 (PMC6269088; doi:10.1371/journal.pmed.1002711)
Supplement: S1 File — (XLSX) [file pmed.1002711.s008.xlsx]

## Sheet: GSEA_moffitt
	NES	FDR.q.val
REACTOME_RESPONSE_TO_ELEVATED_PLATELET_CYTOSOLIC_CA2_	2.04529	0
REACTOME_PLATELET_ACTIVATION_SIGNALING_AND_AGGREGATION	2.01397	0.000587591
REACTOME_INTEGRIN_CELL_SURFACE_INTERACTIONS	2.0009	0.000789258
REACTOME_CHONDROITIN_SULFATE_DERMATAN_SULFATE_METABOLISM	1.89323	0.00422041
REACTOME_GLYCOSAMINOGLYCAN_METABOLISM	1.85472	0.00652049
REACTOME_EXTRACELLULAR_MATRIX_ORGANIZATION	1.85252	0.00543374
REACTOME_G_ALPHA1213_SIGNALLING_EVENTS	1.84925	0.00481186
REACTOME_GPVI_MEDIATED_ACTIVATION_CASCADE	1.83974	0.00465436
REACTOME_CELL_SURFACE_INTERACTIONS_AT_THE_VASCULAR_WALL	1.83839	0.00413721
REACTOME_GLYCOSPHINGOLIPID_METABOLISM	1.82934	0.00507553
REACTOME_INTEGRIN_ALPHAIIB_BETA3_SIGNALING	1.81059	0.00689901
REACTOME_IMMUNOREGULATORY_INTERACTIONS_BETWEEN_A_LYMPHOID_AND_A_NON_LYMPHOID_CELL	1.80397	0.00712312
REACTOME_HS_GAG_DEGRADATION	1.78774	0.00908986
REACTOME_COLLAGEN_FORMATION	1.7675	0.0127413
REACTOME_HEPARAN_SULFATE_HEPARIN_HS_GAG_METABOLISM	1.75312	0.0158641
REACTOME_A_TETRASACCHARIDE_LINKER_SEQUENCE_IS_REQUIRED_FOR_GAG_SYNTHESIS	1.75087	0.0157139
REACTOME_AXON_GUIDANCE	1.74777	0.0158611
REACTOME_SIGNALING_BY_RHO_GTPASES	1.74034	0.0181281
REACTOME_PLATELET_AGGREGATION_PLUG_FORMATION	1.73259	0.0197839
REACTOME_THE_ACTIVATION_OF_ARYLSULFATASES	1.73212	0.0190388
REACTOME_CGMP_EFFECTS	1.73131	0.0183024
REACTOME_GENERIC_TRANSCRIPTION_PATHWAY	1.72054	0.0210188
REACTOME_FACILITATIVE_NA_INDEPENDENT_GLUCOSE_TRANSPORTERS	1.70723	0.0250492
REACTOME_SIGNALING_BY_PDGF	1.70608	0.0248187
REACTOME_NITRIC_OXIDE_STIMULATES_GUANYLATE_CYCLASE	1.69828	0.0271651
REACTOME_TRANSPORT_TO_THE_GOLGI_AND_SUBSEQUENT_MODIFICATION	1.68904	0.0304306
REACTOME_COSTIMULATION_BY_THE_CD28_FAMILY	1.67939	0.0340724
REACTOME_INWARDLY_RECTIFYING_K_CHANNELS	1.6752	0.034565
REACTOME_GABA_B_RECEPTOR_ACTIVATION	1.66622	0.0388616
REACTOME_ANTIGEN_ACTIVATES_B_CELL_RECEPTOR_LEADING_TO_GENERATION_OF_SECOND_MESSENGERS	1.66019	0.0406175
REACTOME_INHIBITION_OF_VOLTAGE_GATED_CA2_CHANNELS_VIA_GBETA_GAMMA_SUBUNITS	1.65752	0.0409147
REACTOME_CD28_DEPENDENT_PI3K_AKT_SIGNALING	1.65432	0.0420045
REACTOME_PI3K_EVENTS_IN_ERBB2_SIGNALING	1.65114	0.0431068
REACTOME_TRANS_GOLGI_NETWORK_VESICLE_BUDDING	1.64149	0.0482724
REACTOME_KERATAN_SULFATE_KERATIN_METABOLISM	1.63587	0.050521
REACTOME_SEMAPHORIN_INTERACTIONS	1.63384	0.0507661
REACTOME_NGF_SIGNALLING_VIA_TRKA_FROM_THE_PLASMA_MEMBRANE	1.62447	0.0563674
REACTOME_GABA_RECEPTOR_ACTIVATION	1.62311	0.055872
REACTOME_TRANSPORT_OF_INORGANIC_CATIONS_ANIONS_AND_AMINO_ACIDS_OLIGOPEPTIDES	1.61752	0.0591942
REACTOME_COMMON_PATHWAY	1.61396	0.0602912
REACTOME_GRB2_SOS_PROVIDES_LINKAGE_TO_MAPK_SIGNALING_FOR_INTERGRINS_	1.61025	0.0616236
REACTOME_SIGNALLING_BY_NGF	1.6058	0.0640862
REACTOME_PD1_SIGNALING	1.59956	0.0677784
REACTOME_ACTIVATION_OF_CHAPERONE_GENES_BY_XBP1S	1.59493	0.0700849
REACTOME_DEGRADATION_OF_THE_EXTRACELLULAR_MATRIX	1.5912	0.0716345
REACTOME_GAB1_SIGNALOSOME	1.591	0.0702602
REACTOME_CHEMOKINE_RECEPTORS_BIND_CHEMOKINES	1.58717	0.071707
REACTOME_NCAM1_INTERACTIONS	1.5811	0.0763625
REACTOME_NETRIN1_SIGNALING	1.57827	0.0773045
REACTOME_ANTIGEN_PRESENTATION_FOLDING_ASSEMBLY_AND_PEPTIDE_LOADING_OF_CLASS_I_MHC	1.5756	0.0778842
REACTOME_SEMA3A_PLEXIN_REPULSION_SIGNALING_BY_INHIBITING_INTEGRIN_ADHESION	1.56823	0.0830679
REACTOME_PLATELET_HOMEOSTASIS	1.56752	0.0822633
REACTOME_GOLGI_ASSOCIATED_VESICLE_BIOGENESIS	1.55933	0.0890716
REACTOME_DARPP_32_EVENTS	1.54297	0.106544
REACTOME_CD28_CO_STIMULATION	1.53457	0.114329
REACTOME_G_ALPHA_S_SIGNALLING_EVENTS	1.53361	0.113239
REACTOME_P130CAS_LINKAGE_TO_MAPK_SIGNALING_FOR_INTEGRINS	1.52949	0.116335
REACTOME_REGULATION_OF_WATER_BALANCE_BY_RENAL_AQUAPORINS	1.52938	0.114519
REACTOME_DAG_AND_IP3_SIGNALING	1.52925	0.112682
REACTOME_CRMPS_IN_SEMA3A_SIGNALING	1.52923	0.110804
REACTOME_DEVELOPMENTAL_BIOLOGY	1.52918	0.109065
REACTOME_GLUCAGON_SIGNALING_IN_METABOLIC_REGULATION	1.52907	0.107423
REACTOME_RAP1_SIGNALLING	1.52567	0.109367
REACTOME_IL_3_5_AND_GM_CSF_SIGNALING	1.51831	0.115686
REACTOME_ASPARAGINE_N_LINKED_GLYCOSYLATION	1.51314	0.119329
REACTOME_VEGF_LIGAND_RECEPTOR_INTERACTIONS	1.50973	0.121814
REACTOME_SYNTHESIS_OF_PIPS_AT_THE_PLASMA_MEMBRANE	1.50964	0.120162
REACTOME_AQUAPORIN_MEDIATED_TRANSPORT	1.50819	0.120183
REACTOME_HEMOSTASIS	1.50538	0.122001
REACTOME_REGULATION_OF_SIGNALING_BY_CBL	1.50528	0.120417
REACTOME_ALPHA_LINOLENIC_ACID_ALA_METABOLISM	1.50427	0.119907
REACTOME_CYTOSOLIC_SULFONATION_OF_SMALL_MOLECULES	1.50333	0.119418
REACTOME_CS_DS_DEGRADATION	1.50327	0.117865
REACTOME_CASPASE_MEDIATED_CLEAVAGE_OF_CYTOSKELETAL_PROTEINS	1.49942	0.121007
REACTOME_G_ALPHA_I_SIGNALLING_EVENTS	1.4946	0.124406
REACTOME_NRAGE_SIGNALS_DEATH_THROUGH_JNK	1.4928	0.124411
REACTOME_NEPHRIN_INTERACTIONS	1.49263	0.122983
REACTOME_NUCLEOTIDE_BINDING_DOMAIN_LEUCINE_RICH_REPEAT_CONTAINING_RECEPTOR_NLR_SIGNALING_PATHWAYS	1.48901	0.125977
REACTOME_PKA_MEDIATED_PHOSPHORYLATION_OF_CREB	1.4874	0.126584
REACTOME_AMINO_ACID_AND_OLIGOPEPTIDE_SLC_TRANSPORTERS	1.48025	0.134164
REACTOME_PLATELET_ADHESION_TO_EXPOSED_COLLAGEN	1.47501	0.138277
REACTOME_KERATAN_SULFATE_DEGRADATION	1.47328	0.138608
REACTOME_PHOSPHORYLATION_OF_CD3_AND_TCR_ZETA_CHAINS	1.47141	0.139336
REACTOME_POTASSIUM_CHANNELS	1.46547	0.144753
REACTOME_CD28_DEPENDENT_VAV1_PATHWAY	1.46148	0.147925
REACTOME_PI3K_AKT_ACTIVATION	1.45902	0.148951
REACTOME_SYNTHESIS_OF_BILE_ACIDS_AND_BILE_SALTS	1.45689	0.149734
REACTOME_PROSTANOID_LIGAND_RECEPTORS	1.45262	0.15319
REACTOME_OTHER_SEMAPHORIN_INTERACTIONS	1.45161	0.152638
REACTOME_HS_GAG_BIOSYNTHESIS	1.44765	0.155778
REACTOME_DOWNSTREAM_SIGNAL_TRANSDUCTION	1.44085	0.163375
REACTOME_IL_RECEPTOR_SHC_SIGNALING	1.43823	0.165011
REACTOME_ROLE_OF_DCC_IN_REGULATING_APOPTOSIS	1.43489	0.167457
REACTOME_ERK_MAPK_TARGETS	1.43379	0.167098
REACTOME_INFLAMMASOMES	1.43066	0.169065
REACTOME_THE_ROLE_OF_NEF_IN_HIV1_REPLICATION_AND_DISEASE_PATHOGENESIS	1.43007	0.167895
REACTOME_SIGNALING_BY_SCF_KIT	1.4265	0.170578
REACTOME_REGULATION_OF_INSULIN_SECRETION_BY_GLUCAGON_LIKE_PEPTIDE1	1.42515	0.170565
REACTOME_GPCR_LIGAND_BINDING	1.42446	0.169894
REACTOME_PIP3_ACTIVATES_AKT_SIGNALING	1.42188	0.171494
REACTOME_SIGNALING_BY_ERBB2	1.41893	0.173959
REACTOME_TCR_SIGNALING	1.41377	0.178925
REACTOME_TRANSPORT_OF_GLUCOSE_AND_OTHER_SUGARS_BILE_SALTS_AND_ORGANIC_ACIDS_METAL_IONS_AND_AMINE_COMPOUNDS	1.41374	0.177248
REACTOME_SYNTHESIS_OF_BILE_ACIDS_AND_BILE_SALTS_VIA_7ALPHA_HYDROXYCHOLESTEROL	1.41255	0.177267
REACTOME_CLASS_A1_RHODOPSIN_LIKE_RECEPTORS	1.41207	0.176154
REACTOME_TRAFFICKING_AND_PROCESSING_OF_ENDOSOMAL_TLR	1.41202	0.174583
REACTOME_PI3K_EVENTS_IN_ERBB4_SIGNALING	1.40856	0.177625
REACTOME_DOWNSTREAM_TCR_SIGNALING	1.40479	0.180547
REACTOME_DCC_MEDIATED_ATTRACTIVE_SIGNALING	1.4012	0.183731
REACTOME_SIGNAL_ATTENUATION	1.40036	0.183135
REACTOME_ABACAVIR_TRANSPORT_AND_METABOLISM	1.39815	0.184325
REACTOME_SIGNALING_BY_ROBO_RECEPTOR	1.39798	0.182908
REACTOME_ADENYLATE_CYCLASE_ACTIVATING_PATHWAY	1.38822	0.194069
REACTOME_NUCLEAR_EVENTS_KINASE_AND_TRANSCRIPTION_FACTOR_ACTIVATION	1.38579	0.195768
REACTOME_LIGAND_GATED_ION_CHANNEL_TRANSPORT	1.37939	0.202551
REACTOME_KERATAN_SULFATE_BIOSYNTHESIS	1.37621	0.205229
REACTOME_TRANSLOCATION_OF_ZAP_70_TO_IMMUNOLOGICAL_SYNAPSE	1.37253	0.208657
REACTOME_G_BETA_GAMMA_SIGNALLING_THROUGH_PI3KGAMMA	1.37227	0.207159
REACTOME_SYNTHESIS_OF_PIPS_AT_THE_LATE_ENDOSOME_MEMBRANE	1.37031	0.208039
REACTOME_PHOSPHOLIPID_METABOLISM	1.3656	0.213184
REACTOME_PPARA_ACTIVATES_GENE_EXPRESSION	1.36355	0.213907
REACTOME_DOWNSTREAM_SIGNALING_OF_ACTIVATED_FGFR	1.36215	0.214239
REACTOME_NCAM_SIGNALING_FOR_NEURITE_OUT_GROWTH	1.35901	0.216987
REACTOME_ION_CHANNEL_TRANSPORT	1.35526	0.220477
REACTOME_SIGNALING_BY_EGFR_IN_CANCER	1.35331	0.221353
REACTOME_CELL_DEATH_SIGNALLING_VIA_NRAGE_NRIF_AND_NADE	1.34812	0.22747
REACTOME_TRANSMEMBRANE_TRANSPORT_OF_SMALL_MOLECULES	1.33979	0.238059
REACTOME_SPHINGOLIPID_METABOLISM	1.3392	0.2372
REACTOME_G_ALPHA_Z_SIGNALLING_EVENTS	1.33755	0.237812
REACTOME_SYNTHESIS_OF_PA	1.33693	0.236918
REACTOME_PTM_GAMMA_CARBOXYLATION_HYPUSINE_FORMATION_AND_ARYLSULFATASE_ACTIVATION	1.33597	0.236566
REACTOME_PI_METABOLISM	1.33563	0.235258
REACTOME_MYOGENESIS	1.33464	0.234947
REACTOME_NEF_MEDIATES_DOWN_MODULATION_OF_CELL_SURFACE_RECEPTORS_BY_RECRUITING_THEM_TO_CLATHRIN_ADAPTERS	1.332	0.236937
REACTOME_CA_DEPENDENT_EVENTS	1.32812	0.241118
REACTOME_N_GLYCAN_ANTENNAE_ELONGATION_IN_THE_MEDIAL_TRANS_GOLGI	1.32791	0.239608
REACTOME_MAPK_TARGETS_NUCLEAR_EVENTS_MEDIATED_BY_MAP_KINASES	1.32753	0.238427
REACTOME_SYNTHESIS_OF_PIPS_AT_THE_EARLY_ENDOSOME_MEMBRANE	1.32502	0.240624
REACTOME_POST_TRANSLATIONAL_PROTEIN_MODIFICATION	1.32465	0.23946
REACTOME_O_LINKED_GLYCOSYLATION_OF_MUCINS	1.31317	0.254137
REACTOME_REGULATION_OF_IFNG_SIGNALING	1.31228	0.253744
REACTOME_P75_NTR_RECEPTOR_MEDIATED_SIGNALLING	1.31159	0.252799
REACTOME_EICOSANOID_LIGAND_BINDING_RECEPTORS	1.30356	0.262586
REACTOME_CHONDROITIN_SULFATE_BIOSYNTHESIS	1.30261	0.262293
REACTOME_N_GLYCAN_ANTENNAE_ELONGATION	1.30002	0.264328
REACTOME_CTLA4_INHIBITORY_SIGNALING	1.29655	0.267708
REACTOME_ACTIVATION_OF_NMDA_RECEPTOR_UPON_GLUTAMATE_BINDING_AND_POSTSYNAPTIC_EVENTS	1.2935	0.27033
REACTOME_OPSINS	1.29313	0.269134
REACTOME_HDL_MEDIATED_LIPID_TRANSPORT	1.29114	0.270245
REACTOME_SIGNALING_BY_FGFR	1.28454	0.277892
REACTOME_AMINE_LIGAND_BINDING_RECEPTORS	1.28169	0.280458
REACTOME_ENDOGENOUS_STEROLS	1.276	0.287024
REACTOME_LYSOSOME_VESICLE_BIOGENESIS	1.27585	0.285495
REACTOME_ACYL_CHAIN_REMODELLING_OF_PI	1.27228	0.289337
REACTOME_SHC_MEDIATED_SIGNALLING	1.26925	0.292114
REACTOME_METABOLISM_OF_LIPIDS_AND_LIPOPROTEINS	1.26804	0.291982
REACTOME_SLC_MEDIATED_TRANSMEMBRANE_TRANSPORT	1.26552	0.294124
REACTOME_CLASS_C_3_METABOTROPIC_GLUTAMATE_PHEROMONE_RECEPTORS	1.26098	0.299311
REACTOME_PEPTIDE_LIGAND_BINDING_RECEPTORS	1.25759	0.302801
REACTOME_POST_NMDA_RECEPTOR_ACTIVATION_EVENTS	1.25737	0.30123
REACTOME_MAP_KINASE_ACTIVATION_IN_TLR_CASCADE	1.25524	0.30283
REACTOME_METAL_ION_SLC_TRANSPORTERS	1.25064	0.308188
REACTOME_GLUCAGON_TYPE_LIGAND_RECEPTORS	1.24398	0.316756
REACTOME_SIGNALING_BY_FGFR_IN_DISEASE	1.2415	0.318759
REACTOME_NUCLEOTIDE_LIKE_PURINERGIC_RECEPTORS	1.24103	0.317685
REACTOME_SYNTHESIS_OF_BILE_ACIDS_AND_BILE_SALTS_VIA_24_HYDROXYCHOLESTEROL	1.23809	0.320568
REACTOME_ENDOSOMAL_VACUOLAR_PATHWAY	1.23554	0.32245
REACTOME_FATTY_ACID_TRIACYLGLYCEROL_AND_KETONE_BODY_METABOLISM	1.23524	0.320958
REACTOME_INTERFERON_GAMMA_SIGNALING	1.23071	0.326527
REACTOME_IL_7_SIGNALING	1.2304	0.325055
REACTOME_VOLTAGE_GATED_POTASSIUM_CHANNELS	1.22654	0.329367
REACTOME_APOPTOTIC_CLEAVAGE_OF_CELLULAR_PROTEINS	1.22339	0.332422
REACTOME_JNK_C_JUN_KINASES_PHOSPHORYLATION_AND_ACTIVATION_MEDIATED_BY_ACTIVATED_HUMAN_TAK1	1.22185	0.333297
REACTOME_GENERATION_OF_SECOND_MESSENGER_MOLECULES	1.21686	0.339514
REACTOME_SEMA3A_PAK_DEPENDENT_AXON_REPULSION	1.21507	0.340417
REACTOME_ROLE_OF_SECOND_MESSENGERS_IN_NETRIN1_SIGNALING	1.20681	0.352153
REACTOME_AKT_PHOSPHORYLATES_TARGETS_IN_THE_CYTOSOL	1.20583	0.351778
REACTOME_CELL_EXTRACELLULAR_MATRIX_INTERACTIONS	1.19935	0.360876
REACTOME_SIGNALLING_TO_RAS	1.19429	0.367525
REACTOME_PI_3K_CASCADE	1.19337	0.367087
REACTOME_ADENYLATE_CYCLASE_INHIBITORY_PATHWAY	1.19114	0.368955
REACTOME_THE_NLRP3_INFLAMMASOME	1.19065	0.367717
REACTOME_SIGNALING_BY_ILS	1.19028	0.366347
REACTOME_SEMA4D_IN_SEMAPHORIN_SIGNALING	1.18759	0.368671
REACTOME_IL_2_SIGNALING	1.18703	0.367724
REACTOME_ADVANCED_GLYCOSYLATION_ENDPRODUCT_RECEPTOR_SIGNALING	1.18212	0.37425
REACTOME_NFKB_AND_MAP_KINASES_ACTIVATION_MEDIATED_BY_TLR4_SIGNALING_REPERTOIRE	1.18133	0.37367
REACTOME_SYNTHESIS_OF_VERY_LONG_CHAIN_FATTY_ACYL_COAS	1.17859	0.376136
REACTOME_HYALURONAN_METABOLISM	1.16197	0.403523
REACTOME_ACYL_CHAIN_REMODELLING_OF_PG	1.15147	0.420568
REACTOME_METABOLISM_OF_CARBOHYDRATES	1.14942	0.4223
REACTOME_PROSTACYCLIN_SIGNALLING_THROUGH_PROSTACYCLIN_RECEPTOR	1.14558	0.427246
REACTOME_IKK_COMPLEX_RECRUITMENT_MEDIATED_BY_RIP1	1.14365	0.428741
REACTOME_GLYCEROPHOSPHOLIPID_BIOSYNTHESIS	1.14357	0.426679
REACTOME_SHC_RELATED_EVENTS	1.14253	0.426491
REACTOME_SIGNALING_BY_ERBB4	1.142	0.425356
REACTOME_CHYLOMICRON_MEDIATED_LIPID_TRANSPORT	1.14142	0.424244
REACTOME_L1CAM_INTERACTIONS	1.14068	0.423536
REACTOME_TOLL_RECEPTOR_CASCADES	1.1405	0.421687
REACTOME_HYALURONAN_UPTAKE_AND_DEGRADATION	1.13011	0.438612
REACTOME_INNATE_IMMUNE_SYSTEM	1.12996	0.436721
REACTOME_REVERSIBLE_HYDRATION_OF_CARBON_DIOXIDE	1.12685	0.44047
REACTOME_MYD88_MAL_CASCADE_INITIATED_ON_PLASMA_MEMBRANE	1.12314	0.445384
REACTOME_PECAM1_INTERACTIONS	1.11855	0.451589
REACTOME_ION_TRANSPORT_BY_P_TYPE_ATPASES	1.11741	0.451624
REACTOME_CALNEXIN_CALRETICULIN_CYCLE	1.11285	0.45776
REACTOME_ACYL_CHAIN_REMODELLING_OF_PS	1.10442	0.471741
REACTOME_ERKS_ARE_INACTIVATED	1.10091	0.476363
REACTOME_N_GLYCAN_TRIMMING_IN_THE_ER_AND_CALNEXIN_CALRETICULIN_CYCLE	1.09907	0.477691
REACTOME_SIGNAL_REGULATORY_PROTEIN_SIRP_FAMILY_INTERACTIONS	1.09751	0.478262
REACTOME_PHOSPHOLIPASE_C_MEDIATED_CASCADE	1.09638	0.47798
REACTOME_GLUTAMATE_NEUROTRANSMITTER_RELEASE_CYCLE	1.09022	0.488115
REACTOME_LATENT_INFECTION_OF_HOMO_SAPIENS_WITH_MYCOBACTERIUM_TUBERCULOSIS	1.09021	0.485863
REACTOME_TAK1_ACTIVATES_NFKB_BY_PHOSPHORYLATION_AND_ACTIVATION_OF_IKKS_COMPLEX	1.08917	0.485416
REACTOME_SHC1_EVENTS_IN_EGFR_SIGNALING	1.08339	0.494603
REACTOME_CLASS_B_2_SECRETIN_FAMILY_RECEPTORS	1.08242	0.494156
REACTOME_ACYL_CHAIN_REMODELLING_OF_PC	1.07663	0.503254
REACTOME_TETRAHYDROBIOPTERIN_BH4_SYNTHESIS_RECYCLING_SALVAGE_AND_REGULATION	1.07092	0.512368
REACTOME_LIPOPROTEIN_METABOLISM	1.06747	0.517066
REACTOME_RIP_MEDIATED_NFKB_ACTIVATION_VIA_DAI	1.06602	0.517614
REACTOME_BILE_ACID_AND_BILE_SALT_METABOLISM	1.06573	0.515849
REACTOME_SIGNAL_TRANSDUCTION_BY_L1	1.06362	0.517775
REACTOME_PLATELET_SENSITIZATION_BY_LDL	1.06038	0.522421
REACTOME_GASTRIN_CREB_SIGNALLING_PATHWAY_VIA_PKC_AND_MAPK	1.05485	0.531148
REACTOME_ENOS_ACTIVATION_AND_REGULATION	1.05187	0.534747
REACTOME_REGULATION_OF_KIT_SIGNALING	1.05097	0.534181
REACTOME_GLYCOGEN_BREAKDOWN_GLYCOGENOLYSIS	1.04842	0.537249
REACTOME_G_ALPHA_Q_SIGNALLING_EVENTS	1.04772	0.536272
REACTOME_NEURONAL_SYSTEM	1.0449	0.539756
REACTOME_MUSCLE_CONTRACTION	1.04473	0.537771
REACTOME_SIGNALING_BY_NOTCH2	1.04313	0.538722
REACTOME_OPIOID_SIGNALLING	1.04208	0.538628
REACTOME_NEUROTRANSMITTER_RECEPTOR_BINDING_AND_DOWNSTREAM_TRANSMISSION_IN_THE_POSTSYNAPTIC_CELL	1.04142	0.53764
REACTOME_ACYL_CHAIN_REMODELLING_OF_PE	1.03778	0.542677
REACTOME_IONOTROPIC_ACTIVITY_OF_KAINATE_RECEPTORS	1.03733	0.541378
REACTOME_TRAF6_MEDIATED_INDUCTION_OF_NFKB_AND_MAP_KINASES_UPON_TLR7_8_OR_9_ACTIVATION	1.0314	0.551542
REACTOME_MHC_CLASS_II_ANTIGEN_PRESENTATION	1.02934	0.553413
REACTOME_PASSIVE_TRANSPORT_BY_AQUAPORINS	1.02809	0.553499
REACTOME_MEMBRANE_TRAFFICKING	1.02577	0.55575
REACTOME_SIGNALING_BY_CONSTITUTIVELY_ACTIVE_EGFR	1.02365	0.55789
REACTOME_SIGNALLING_TO_ERKS	1.02018	0.562644
REACTOME_SMOOTH_MUSCLE_CONTRACTION	1.01518	0.570461
REACTOME_CREB_PHOSPHORYLATION_THROUGH_THE_ACTIVATION_OF_RAS	1.01367	0.57119
REACTOME_ACTIVATED_TLR4_SIGNALLING	1.01197	0.572327
REACTOME_PYRIMIDINE_CATABOLISM	1.01122	0.571586
REACTOME_THROMBIN_SIGNALLING_THROUGH_PROTEINASE_ACTIVATED_RECEPTORS_PARS	1.011	0.569689
REACTOME_HORMONE_SENSITIVE_LIPASE_HSL_MEDIATED_TRIACYLGLYCEROL_HYDROLYSIS	1.00728	0.575273
REACTOME_GRB2_EVENTS_IN_ERBB2_SIGNALING	1.00545	0.576926
REACTOME_CELL_CELL_COMMUNICATION	1.00077	0.584247
REACTOME_BASIGIN_INTERACTIONS	0.999297	0.585227
REACTOME_LIPID_DIGESTION_MOBILIZATION_AND_TRANSPORT	0.994413	0.593415
REACTOME_REGULATION_OF_COMPLEMENT_CASCADE	0.987831	0.604745
REACTOME_P2Y_RECEPTORS	0.982406	0.614164
REACTOME_SEMA4D_INDUCED_CELL_MIGRATION_AND_GROWTH_CONE_COLLAPSE	0.981376	0.613913
REACTOME_SYNTHESIS_OF_PIPS_AT_THE_GOLGI_MEMBRANE	0.979122	0.616156
REACTOME_AMINO_ACID_TRANSPORT_ACROSS_THE_PLASMA_MEMBRANE	0.978961	0.614099
REACTOME_TRANSMISSION_ACROSS_CHEMICAL_SYNAPSES	0.975933	0.618142
REACTOME_TRIF_MEDIATED_TLR3_SIGNALING	0.975686	0.616208
REACTOME_DEFENSINS	0.971608	0.622869
REACTOME_EFFECTS_OF_PIP2_HYDROLYSIS	0.968188	0.627987
REACTOME_SIGNALING_BY_BMP	0.96777	0.626458
REACTOME_SIGNALING_BY_NOTCH4	0.966524	0.62681
REACTOME_SIGNALING_BY_NODAL	0.966324	0.624865
REACTOME_TERMINATION_OF_O_GLYCAN_BIOSYNTHESIS	0.962169	0.63128
REACTOME_NOD1_2_SIGNALING_PATHWAY	0.960577	0.632435
REACTOME_EGFR_DOWNREGULATION	0.954552	0.643096
REACTOME_ORGANIC_CATION_ANION_ZWITTERION_TRANSPORT	0.954379	0.641113
REACTOME_ADHERENS_JUNCTIONS_INTERACTIONS	0.952138	0.643489
REACTOME_INTERACTION_BETWEEN_L1_AND_ANKYRINS	0.942217	0.662227
REACTOME_TRIGLYCERIDE_BIOSYNTHESIS	0.938771	0.667461
REACTOME_INITIAL_TRIGGERING_OF_COMPLEMENT	0.930262	0.683444
REACTOME_ZINC_TRANSPORTERS	0.921721	0.699644
REACTOME_G_PROTEIN_ACTIVATION	0.919416	0.70215
REACTOME_NFKB_ACTIVATION_THROUGH_FADD_RIP1_PATHWAY_MEDIATED_BY_CASPASE_8_AND10	0.919392	0.699623
REACTOME_SIGNALING_BY_FGFR1_FUSION_MUTANTS	0.917224	0.701743
REACTOME_RECYCLING_PATHWAY_OF_L1	0.906207	0.722515
REACTOME_SIGNALING_BY_THE_B_CELL_RECEPTOR_BCR	0.895092	0.743901
REACTOME_DIGESTION_OF_DIETARY_CARBOHYDRATE	0.884081	0.764169
REACTOME_SIGNALING_BY_HIPPO	0.876578	0.776812
REACTOME_REGULATION_OF_GENE_EXPRESSION_IN_BETA_CELLS	0.875182	0.777018
REACTOME_TRAF6_MEDIATED_IRF7_ACTIVATION_IN_TLR7_8_OR_9_SIGNALING	0.863076	0.798868
REACTOME_INSULIN_RECEPTOR_SIGNALLING_CASCADE	0.862718	0.796763
REACTOME_REGULATION_OF_INSULIN_LIKE_GROWTH_FACTOR_IGF_ACTIVITY_BY_INSULIN_LIKE_GROWTH_FACTOR_BINDING_PROTEINS_IGFBPS	0.856483	0.806755
REACTOME_REGULATION_OF_BETA_CELL_DEVELOPMENT	0.855235	0.806384
REACTOME_YAP1_AND_WWTR1_TAZ_STIMULATED_GENE_EXPRESSION	0.845085	0.823405
REACTOME_BIOLOGICAL_OXIDATIONS	0.842678	0.825151
REACTOME_GABA_A_RECEPTOR_ACTIVATION	0.841473	0.824408
REACTOME_COPI_MEDIATED_TRANSPORT	0.838062	0.828091
REACTOME_REGULATION_OF_IFNA_SIGNALING	0.835936	0.829184
REACTOME_PLATELET_CALCIUM_HOMEOSTASIS	0.82823	0.840589
REACTOME_TRANSPORT_OF_ORGANIC_ANIONS	0.824251	0.844953
REACTOME_ABCA_TRANSPORTERS_IN_LIPID_HOMEOSTASIS	0.81114	0.864862
REACTOME_PHASE_II_CONJUGATION	0.809186	0.865199
REACTOME_APOPTOTIC_EXECUTION_PHASE	0.803387	0.871698
REACTOME_FORMATION_OF_FIBRIN_CLOT_CLOTTING_CASCADE	0.794807	0.882559
REACTOME_SIGNALING_BY_INSULIN_RECEPTOR	0.786644	0.892544
REACTOME_CELL_JUNCTION_ORGANIZATION	0.786235	0.890182
REACTOME_PHASE1_FUNCTIONALIZATION_OF_COMPOUNDS	0.764515	0.918411
REACTOME_TRANSCRIPTIONAL_REGULATION_OF_WHITE_ADIPOCYTE_DIFFERENTIATION	0.754307	0.928989
REACTOME_PURINE_SALVAGE	0.746051	0.936036
REACTOME_INHIBITION_OF_INSULIN_SECRETION_BY_ADRENALINE_NORADRENALINE	0.737425	0.942961
REACTOME_ARMS_MEDIATED_ACTIVATION	0.727847	0.950821
REACTOME_PURINE_CATABOLISM	0.726337	0.949295
REACTOME_ADP_SIGNALLING_THROUGH_P2RY12	0.723599	0.949068
REACTOME_GLUCURONIDATION	0.723331	0.946206
REACTOME_RAS_ACTIVATION_UOPN_CA2_INFUX_THROUGH_NMDA_RECEPTOR	0.715188	0.951451
REACTOME_DOPAMINE_NEUROTRANSMITTER_RELEASE_CYCLE	0.707907	0.955471
REACTOME_NEGATIVE_REGULATION_OF_THE_PI3K_AKT_NETWORK	0.701916	0.958073
REACTOME_TIE2_SIGNALING	0.698688	0.957837
REACTOME_ACTIVATED_TAK1_MEDIATES_P38_MAPK_ACTIVATION	0.690311	0.962013
REACTOME_NEF_MEDIATED_DOWNREGULATION_OF_MHC_CLASS_I_COMPLEX_CELL_SURFACE_EXPRESSION	0.687531	0.961069
REACTOME_SHC1_EVENTS_IN_ERBB4_SIGNALING	0.685213	0.95982
REACTOME_TRAF6_MEDIATED_NFKB_ACTIVATION	0.682177	0.959079
REACTOME_SYNTHESIS_OF_PE	0.681408	0.956654
REACTOME_TRAFFICKING_OF_GLUR2_CONTAINING_AMPA_RECEPTORS	0.67881	0.955393
REACTOME_ACTIVATION_OF_RAC	0.677683	0.953183
REACTOME_THROMBOXANE_SIGNALLING_THROUGH_TP_RECEPTOR	0.670707	0.95478
REACTOME_NOREPINEPHRINE_NEUROTRANSMITTER_RELEASE_CYCLE	0.663065	0.956766
REACTOME_IL_6_SIGNALING	0.62335	0.974939
REACTOME_SOS_MEDIATED_SIGNALLING	0.613893	0.97575
REACTOME_ELEVATION_OF_CYTOSOLIC_CA2_LEVELS	0.607282	0.975242
REACTOME_BETA_DEFENSINS	0.540781	0.98926
REACTOME_MEIOTIC_RECOMBINATION	-2.06952	0
REACTOME_RNA_POL_I_RNA_POL_III_AND_MITOCHONDRIAL_TRANSCRIPTION	-2.03521	0
REACTOME_RNA_POL_I_PROMOTER_OPENING	-2.02315	0
REACTOME_MEIOSIS	-2.01938	0
REACTOME_TRANSCRIPTION	-2.01846	0
REACTOME_RNA_POL_I_TRANSCRIPTION	-2.01169	0
REACTOME_METABOLISM_OF_RNA	-1.96196	0
REACTOME_INFLUENZA_LIFE_CYCLE	-1.94057	0
REACTOME_MEIOTIC_SYNAPSIS	-1.93694	0
REACTOME_PACKAGING_OF_TELOMERE_ENDS	-1.92967	0
REACTOME_DEPOSITION_OF_NEW_CENPA_CONTAINING_NUCLEOSOMES_AT_THE_CENTROMERE	-1.9255	0
REACTOME_CHROMOSOME_MAINTENANCE	-1.92351	0
REACTOME_RESPIRATORY_ELECTRON_TRANSPORT_ATP_SYNTHESIS_BY_CHEMIOSMOTIC_COUPLING_AND_HEAT_PRODUCTION_BY_UNCOUPLING_PROTEINS_	-1.92181	0
REACTOME_TCA_CYCLE_AND_RESPIRATORY_ELECTRON_TRANSPORT	-1.91853	0
REACTOME_TELOMERE_MAINTENANCE	-1.90928	0
REACTOME_METABOLISM_OF_MRNA	-1.8935	0
REACTOME_INFLUENZA_VIRAL_RNA_TRANSCRIPTION_AND_REPLICATION	-1.87799	4.95431e-05
REACTOME_MITOCHONDRIAL_PROTEIN_IMPORT	-1.87095	9.31315e-05
REACTOME_TRANSPORT_OF_MATURE_TRANSCRIPT_TO_CYTOPLASM	-1.87057	8.82299e-05
REACTOME_NONSENSE_MEDIATED_DECAY_ENHANCED_BY_THE_EXON_JUNCTION_COMPLEX	-1.8603	0.000125727
REACTOME_CELL_CYCLE	-1.8591	0.00011974
REACTOME_3_UTR_MEDIATED_TRANSLATIONAL_REGULATION	-1.84061	0.000385468
REACTOME_LATE_PHASE_OF_HIV_LIFE_CYCLE	-1.81415	0.000519509
REACTOME_ACTIVATION_OF_THE_MRNA_UPON_BINDING_OF_THE_CAP_BINDING_COMPLEX_AND_EIFS_AND_SUBSEQUENT_BINDING_TO_43S	-1.8127	0.000497862
REACTOME_PROCESSING_OF_CAPPED_INTRON_CONTAINING_PRE_MRNA	-1.80578	0.00054735
REACTOME_RESPIRATORY_ELECTRON_TRANSPORT	-1.7958	0.000861549
REACTOME_AMYLOIDS	-1.79352	0.00092565
REACTOME_METABOLISM_OF_NON_CODING_RNA	-1.78895	0.001014
REACTOME_FORMATION_OF_THE_TERNARY_COMPLEX_AND_SUBSEQUENTLY_THE_43S_COMPLEX	-1.7857	0.00109253
REACTOME_PEPTIDE_CHAIN_ELONGATION	-1.78457	0.00105611
REACTOME_S_PHASE	-1.78417	0.00102204
REACTOME_M_G1_TRANSITION	-1.78339	0.000990104
REACTOME_SYNTHESIS_OF_DNA	-1.78202	0.0009601
REACTOME_CLEAVAGE_OF_GROWING_TRANSCRIPT_IN_THE_TERMINATION_REGION_	-1.76542	0.00141454
REACTOME_REGULATION_OF_MRNA_STABILITY_BY_PROTEINS_THAT_BIND_AU_RICH_ELEMENTS	-1.76311	0.00144987
REACTOME_HIV_LIFE_CYCLE	-1.75875	0.00153005
REACTOME_MRNA_PROCESSING	-1.75805	0.00151287
REACTOME_REGULATION_OF_MITOTIC_CELL_CYCLE	-1.75802	0.00147305
REACTOME_TRANSPORT_OF_MATURE_MRNA_DERIVED_FROM_AN_INTRONLESS_TRANSCRIPT	-1.75342	0.0017704
REACTOME_ER_PHAGOSOME_PATHWAY	-1.74079	0.00256411
REACTOME_DNA_REPLICATION	-1.738	0.00256537
REACTOME_FORMATION_OF_THE_HIV1_EARLY_ELONGATION_COMPLEX	-1.73376	0.00272995
REACTOME_ABORTIVE_ELONGATION_OF_HIV1_TRANSCRIPT_IN_THE_ABSENCE_OF_TAT	-1.72978	0.00286701
REACTOME_AUTODEGRADATION_OF_CDH1_BY_CDH1_APC_C	-1.72682	0.00295679
REACTOME_TRANSPORT_OF_RIBONUCLEOPROTEINS_INTO_THE_HOST_NUCLEUS	-1.72399	0.0032911
REACTOME_RNA_POL_II_TRANSCRIPTION	-1.71953	0.00346252
REACTOME_INTERACTIONS_OF_VPR_WITH_HOST_CELLULAR_PROTEINS	-1.71565	0.00368405
REACTOME_MRNA_3_END_PROCESSING	-1.71538	0.0036434
REACTOME_P53_INDEPENDENT_G1_S_DNA_DAMAGE_CHECKPOINT	-1.71512	0.00358591
REACTOME_MRNA_SPLICING	-1.71076	0.00382953
REACTOME_CELL_CYCLE_CHECKPOINTS	-1.70912	0.00391078
REACTOME_DNA_REPAIR	-1.70752	0.00398448
REACTOME_CELL_CYCLE_MITOTIC	-1.70508	0.0041727
REACTOME_MITOTIC_M_M_G1_PHASES	-1.70344	0.00430079
REACTOME_TRANSLATION	-1.70162	0.00428596
REACTOME_NEP_NS2_INTERACTS_WITH_THE_CELLULAR_EXPORT_MACHINERY	-1.69717	0.00449991
REACTOME_AUTODEGRADATION_OF_THE_E3_UBIQUITIN_LIGASE_COP1	-1.69358	0.00483307
REACTOME_VIF_MEDIATED_DEGRADATION_OF_APOBEC3G	-1.69243	0.00488521
REACTOME_APC_C_CDC20_MEDIATED_DEGRADATION_OF_MITOTIC_PROTEINS	-1.69066	0.00495025
REACTOME_APC_C_CDH1_MEDIATED_DEGRADATION_OF_CDC20_AND_OTHER_APC_C_CDH1_TARGETED_PROTEINS_IN_LATE_MITOSIS_EARLY_G1	-1.68998	0.00496762
REACTOME_SCF_BETA_TRCP_MEDIATED_DEGRADATION_OF_EMI1	-1.68989	0.00492896
REACTOME_SCFSKP2_MEDIATED_DEGRADATION_OF_P27_P21	-1.6849	0.00528133
REACTOME_P53_DEPENDENT_G1_DNA_DAMAGE_RESPONSE	-1.68246	0.00552595
REACTOME_MRNA_SPLICING_MINOR_PATHWAY	-1.67513	0.00635426
REACTOME_CDK_MEDIATED_PHOSPHORYLATION_AND_REMOVAL_OF_CDC6	-1.66782	0.00727708
REACTOME_REGULATION_OF_GLUCOKINASE_BY_GLUCOKINASE_REGULATORY_PROTEIN	-1.66165	0.00823659
REACTOME_SRP_DEPENDENT_COTRANSLATIONAL_PROTEIN_TARGETING_TO_MEMBRANE	-1.65779	0.00879312
REACTOME_GLUCOSE_TRANSPORT	-1.657	0.00875252
REACTOME_CYCLIN_E_ASSOCIATED_EVENTS_DURING_G1_S_TRANSITION_	-1.65649	0.00868787
REACTOME_ASSEMBLY_OF_THE_PRE_REPLICATIVE_COMPLEX	-1.65029	0.00945979
REACTOME_HIV_INFECTION	-1.64548	0.0102952
REACTOME_DESTABILIZATION_OF_MRNA_BY_AUF1_HNRNP_D0	-1.6412	0.010981
REACTOME_CDT1_ASSOCIATION_WITH_THE_CDC6_ORC_ORIGIN_COMPLEX	-1.62854	0.0132759
REACTOME_FORMATION_OF_ATP_BY_CHEMIOSMOTIC_COUPLING	-1.62159	0.0147003
REACTOME_CYTOSOLIC_TRNA_AMINOACYLATION	-1.61846	0.0153803
REACTOME_ORC1_REMOVAL_FROM_CHROMATIN	-1.61718	0.0154499
REACTOME_G1_S_TRANSITION	-1.6105	0.0173083
REACTOME_ACTIVATION_OF_THE_PRE_REPLICATIVE_COMPLEX	-1.59454	0.022355
REACTOME_ENDOSOMAL_SORTING_COMPLEX_REQUIRED_FOR_TRANSPORT_ESCRT	-1.5918	0.0230813
REACTOME_PROCESSING_OF_CAPPED_INTRONLESS_PRE_MRNA	-1.59118	0.0229218
REACTOME_DNA_STRAND_ELONGATION	-1.58971	0.0232096
REACTOME_FORMATION_OF_RNA_POL_II_ELONGATION_COMPLEX_	-1.58777	0.0237178
REACTOME_G2_M_CHECKPOINTS	-1.58672	0.0238349
REACTOME_DOUBLE_STRAND_BREAK_REPAIR	-1.5805	0.0258023
REACTOME_MITOTIC_G1_G1_S_PHASES	-1.57496	0.0277902
REACTOME_SYNTHESIS_AND_INTERCONVERSION_OF_NUCLEOTIDE_DI_AND_TRIPHOSPHATES	-1.56152	0.0336182
REACTOME_PYRUVATE_METABOLISM_AND_CITRIC_ACID_TCA_CYCLE	-1.55063	0.0388642
REACTOME_REGULATION_OF_HYPOXIA_INDUCIBLE_FACTOR_HIF_BY_OXYGEN	-1.54992	0.0386958
REACTOME_NUCLEOTIDE_EXCISION_REPAIR	-1.5465	0.0400137
REACTOME_EXTENSION_OF_TELOMERES	-1.5462	0.0397609
REACTOME_DESTABILIZATION_OF_MRNA_BY_KSRP	-1.54101	0.0424544
REACTOME_TRNA_AMINOACYLATION	-1.54052	0.0422183
REACTOME_ACTIVATION_OF_NF_KAPPAB_IN_B_CELLS	-1.54031	0.0418382
REACTOME_ACTIVATION_OF_GENES_BY_ATF4	-1.53421	0.044647
REACTOME_FANCONI_ANEMIA_PATHWAY	-1.531	0.0460201
REACTOME_RNA_POL_II_PRE_TRANSCRIPTION_EVENTS	-1.53065	0.0457826
REACTOME_DEADENYLATION_DEPENDENT_MRNA_DECAY	-1.52813	0.0468538
REACTOME_MRNA_DECAY_BY_3_TO_5_EXORIBONUCLEASE	-1.52497	0.0480742
REACTOME_ACTIVATION_OF_ATR_IN_RESPONSE_TO_REPLICATION_STRESS	-1.52473	0.0477184
REACTOME_REGULATION_OF_ORNITHINE_DECARBOXYLASE_ODC	-1.51716	0.0521269
REACTOME_APC_CDC20_MEDIATED_DEGRADATION_OF_NEK2A	-1.51331	0.0541034
REACTOME_DESTABILIZATION_OF_MRNA_BY_TRISTETRAPROLIN_TTP	-1.50718	0.0577229
REACTOME_HOMOLOGOUS_RECOMBINATION_REPAIR_OF_REPLICATION_INDEPENDENT_DOUBLE_STRAND_BREAKS	-1.50584	0.0581273
REACTOME_P75NTR_SIGNALS_VIA_NFKB	-1.50554	0.0576926
REACTOME_TRANSCRIPTION_COUPLED_NER_TC_NER	-1.50414	0.0580906
REACTOME_P75NTR_RECRUITS_SIGNALLING_COMPLEXES	-1.50252	0.0586191
REACTOME_PROCESSING_OF_INTRONLESS_PRE_MRNAS	-1.49984	0.0600019
REACTOME_SIGNALING_BY_WNT	-1.49965	0.0595905
REACTOME_ELONGATION_ARREST_AND_RECOVERY	-1.49432	0.0632114
REACTOME_SLBP_DEPENDENT_PROCESSING_OF_REPLICATION_DEPENDENT_HISTONE_PRE_MRNAS	-1.49305	0.0634557
REACTOME_ANTIVIRAL_MECHANISM_BY_IFN_STIMULATED_GENES	-1.4929	0.0630075
REACTOME_REGULATION_OF_PYRUVATE_DEHYDROGENASE_PDH_COMPLEX	-1.49276	0.0625215
REACTOME_PURINE_RIBONUCLEOSIDE_MONOPHOSPHATE_BIOSYNTHESIS	-1.49241	0.0622706
REACTOME_PERK_REGULATED_GENE_EXPRESSION	-1.48982	0.0633696
REACTOME_MRNA_CAPPING	-1.48557	0.0660655
REACTOME_HOST_INTERACTIONS_OF_HIV_FACTORS	-1.48156	0.0686291
REACTOME_RNA_POL_III_TRANSCRIPTION	-1.48149	0.0680943
REACTOME_HIGHLY_CALCIUM_PERMEABLE_POSTSYNAPTIC_NICOTINIC_ACETYLCHOLINE_RECEPTORS	-1.47685	0.0710407
REACTOME_DESTABILIZATION_OF_MRNA_BY_BRF1	-1.47334	0.0733992
REACTOME_APC_C_CDC20_MEDIATED_DEGRADATION_OF_CYCLIN_B	-1.46839	0.0766518
REACTOME_VIRAL_MESSENGER_RNA_SYNTHESIS	-1.46499	0.0790111
REACTOME_CITRIC_ACID_CYCLE_TCA_CYCLE	-1.45994	0.0826315
REACTOME_LAGGING_STRAND_SYNTHESIS	-1.45282	0.088464
REACTOME_METABOLISM_OF_PROTEINS	-1.45186	0.0886307
REACTOME_CROSS_PRESENTATION_OF_SOLUBLE_EXOGENOUS_ANTIGENS_ENDOSOMES	-1.45142	0.0883833
REACTOME_GLOBAL_GENOMIC_NER_GG_NER	-1.44845	0.0906603
REACTOME_NFKB_IS_ACTIVATED_AND_SIGNALS_SURVIVAL	-1.44324	0.0945624
REACTOME_PYRUVATE_METABOLISM	-1.4349	0.101702
REACTOME_RNA_POL_III_TRANSCRIPTION_INITIATION_FROM_TYPE_2_PROMOTER	-1.4344	0.101289
REACTOME_RECEPTOR_LIGAND_BINDING_INITIATES_THE_SECOND_PROTEOLYTIC_CLEAVAGE_OF_NOTCH_RECEPTOR	-1.41865	0.116316
REACTOME_ACETYLCHOLINE_BINDING_AND_DOWNSTREAM_EVENTS	-1.41649	0.117577
REACTOME_METABOLISM_OF_NUCLEOTIDES	-1.41209	0.121916
REACTOME_UNWINDING_OF_DNA	-1.4098	0.123605
REACTOME_AMINO_ACID_SYNTHESIS_AND_INTERCONVERSION_TRANSAMINATION	-1.40115	0.132416
REACTOME_INTEGRATION_OF_PROVIRUS	-1.40078	0.131843
REACTOME_TRAF6_MEDIATED_IRF7_ACTIVATION	-1.3999	0.131832
REACTOME_PHOSPHORYLATION_OF_THE_APC_C	-1.39367	0.138105
REACTOME_VITAMIN_B5_PANTOTHENATE_METABOLISM	-1.38843	0.143552
REACTOME_POL_SWITCHING	-1.38503	0.146641
REACTOME_RECRUITMENT_OF_NUMA_TO_MITOTIC_CENTROSOMES	-1.38467	0.145926
REACTOME_INHIBITION_OF_THE_PROTEOLYTIC_ACTIVITY_OF_APC_C_REQUIRED_FOR_THE_ONSET_OF_ANAPHASE_BY_MITOTIC_SPINDLE_CHECKPOINT_COMPONENTS	-1.38056	0.150015
REACTOME_REGULATION_OF_APOPTOSIS	-1.3763	0.15448
REACTOME_METABOLISM_OF_AMINO_ACIDS_AND_DERIVATIVES	-1.37562	0.154259
REACTOME_SIGNALING_BY_TGF_BETA_RECEPTOR_COMPLEX	-1.37252	0.157481
REACTOME_XENOBIOTICS	-1.36845	0.161483
REACTOME_INSULIN_SYNTHESIS_AND_PROCESSING	-1.36515	0.164515
REACTOME_REGULATION_OF_INSULIN_SECRETION_BY_ACETYLCHOLINE	-1.36094	0.169033
REACTOME_ANTIGEN_PROCESSING_CROSS_PRESENTATION	-1.36056	0.168383
REACTOME_CYCLIN_A_B1_ASSOCIATED_EVENTS_DURING_G2_M_TRANSITION	-1.35971	0.168347
REACTOME_CONVERSION_FROM_APC_C_CDC20_TO_APC_C_CDH1_IN_LATE_ANAPHASE	-1.35665	0.170993
REACTOME_MEMBRANE_BINDING_AND_TARGETTING_OF_GAG_PROTEINS	-1.34917	0.180079
REACTOME_FORMATION_OF_INCISION_COMPLEX_IN_GG_NER	-1.34705	0.181771
REACTOME_ACETYLCHOLINE_NEUROTRANSMITTER_RELEASE_CYCLE	-1.34556	0.182618
REACTOME_MITOTIC_G2_G2_M_PHASES	-1.34295	0.185451
REACTOME_MITOTIC_PROMETAPHASE	-1.34286	0.184439
REACTOME_REPAIR_SYNTHESIS_FOR_GAP_FILLING_BY_DNA_POL_IN_TC_NER	-1.33949	0.187891
REACTOME_RESOLUTION_OF_AP_SITES_VIA_THE_MULTIPLE_NUCLEOTIDE_PATCH_REPLACEMENT_PATHWAY	-1.33749	0.189571
REACTOME_BASE_EXCISION_REPAIR	-1.32719	0.203267
REACTOME_PROCESSIVE_SYNTHESIS_ON_THE_LAGGING_STRAND	-1.32647	0.20304
REACTOME_ANTIGEN_PROCESSING_UBIQUITINATION_PROTEASOME_DEGRADATION	-1.32552	0.202996
REACTOME_FGFR1_LIGAND_BINDING_AND_ACTIVATION	-1.32386	0.20408
REACTOME_ASSOCIATION_OF_LICENSING_FACTORS_WITH_THE_PRE_REPLICATIVE_COMPLEX	-1.32375	0.202964
REACTOME_FGFR2C_LIGAND_BINDING_AND_ACTIVATION	-1.31571	0.213545
REACTOME_TRAF3_DEPENDENT_IRF_ACTIVATION_PATHWAY	-1.30822	0.223125
REACTOME_RNA_POL_II_TRANSCRIPTION_PRE_INITIATION_AND_PROMOTER_OPENING	-1.30809	0.221961
REACTOME_RNA_POL_I_TRANSCRIPTION_TERMINATION	-1.30626	0.223513
REACTOME_TGF_BETA_RECEPTOR_SIGNALING_ACTIVATES_SMADS	-1.30538	0.223593
REACTOME_PROLACTIN_RECEPTOR_SIGNALING	-1.3043	0.223824
REACTOME_DOWNREGULATION_OF_TGF_BETA_RECEPTOR_SIGNALING	-1.30103	0.227456
REACTOME_SIGNALING_BY_ACTIVATED_POINT_MUTANTS_OF_FGFR1	-1.2983	0.230164
REACTOME_FGFR4_LIGAND_BINDING_AND_ACTIVATION	-1.29804	0.229206
REACTOME_METABOLISM_OF_VITAMINS_AND_COFACTORS	-1.29705	0.2294
REACTOME_DEADENYLATION_OF_MRNA	-1.28439	0.247275
REACTOME_G2_M_DNA_DAMAGE_CHECKPOINT	-1.28329	0.247504
REACTOME_POST_TRANSLATIONAL_MODIFICATION_SYNTHESIS_OF_GPI_ANCHORED_PROTEINS	-1.28086	0.249835
REACTOME_DOWNREGULATION_OF_SMAD2_3_SMAD4_TRANSCRIPTIONAL_ACTIVITY	-1.27676	0.254834
REACTOME_REGULATION_OF_THE_FANCONI_ANEMIA_PATHWAY	-1.27036	0.26406
REACTOME_PRESYNAPTIC_NICOTINIC_ACETYLCHOLINE_RECEPTORS	-1.26492	0.271361
REACTOME_RNA_POL_III_TRANSCRIPTION_TERMINATION	-1.2621	0.274513
REACTOME_RESOLUTION_OF_AP_SITES_VIA_THE_SINGLE_NUCLEOTIDE_REPLACEMENT_PATHWAY	-1.25118	0.291381
REACTOME_RNA_POL_III_CHAIN_ELONGATION	-1.25064	0.290687
REACTOME_FORMATION_OF_TRANSCRIPTION_COUPLED_NER_TC_NER_REPAIR_COMPLEX	-1.24612	0.296962
REACTOME_MTORC1_MEDIATED_SIGNALLING	-1.24492	0.297325
REACTOME_ASSOCIATION_OF_TRIC_CCT_WITH_TARGET_PROTEINS_DURING_BIOSYNTHESIS	-1.24146	0.301713
REACTOME_APOPTOSIS_INDUCED_DNA_FRAGMENTATION	-1.23699	0.307627
REACTOME_MICRORNA_MIRNA_BIOGENESIS	-1.23342	0.312344
REACTOME_PKB_MEDIATED_EVENTS	-1.22965	0.317267
REACTOME_G0_AND_EARLY_G1	-1.22426	0.325501
REACTOME_APOBEC3G_MEDIATED_RESISTANCE_TO_HIV1_INFECTION	-1.22409	0.324068
REACTOME_CLASS_I_MHC_MEDIATED_ANTIGEN_PROCESSING_PRESENTATION	-1.21604	0.336897
REACTOME_G_BETA_GAMMA_SIGNALLING_THROUGH_PLC_BETA	-1.21508	0.336952
REACTOME_GLUTATHIONE_CONJUGATION	-1.21438	0.336635
REACTOME_RNA_POL_III_TRANSCRIPTION_INITIATION_FROM_TYPE_3_PROMOTER	-1.2127	0.337823
REACTOME_TGF_BETA_RECEPTOR_SIGNALING_IN_EMT_EPITHELIAL_TO_MESENCHYMAL_TRANSITION	-1.21055	0.340149
REACTOME_REGULATORY_RNA_PATHWAYS	-1.20954	0.340278
REACTOME_RECRUITMENT_OF_MITOTIC_CENTROSOME_PROTEINS_AND_COMPLEXES	-1.20905	0.339458
REACTOME_PURINE_METABOLISM	-1.20729	0.340889
REACTOME_BASE_FREE_SUGAR_PHOSPHATE_REMOVAL_VIA_THE_SINGLE_NUCLEOTIDE_REPLACEMENT_PATHWAY	-1.20467	0.343945
REACTOME_SMAD2_SMAD3_SMAD4_HETEROTRIMER_REGULATES_TRANSCRIPTION	-1.2037	0.344056
REACTOME_NOTCH1_INTRACELLULAR_DOMAIN_REGULATES_TRANSCRIPTION	-1.19721	0.354076
REACTOME_SIGNALING_BY_FGFR3_MUTANTS	-1.19498	0.35632
REACTOME_OLFACTORY_SIGNALING_PATHWAY	-1.19368	0.356855
REACTOME_OXYGEN_DEPENDENT_PROLINE_HYDROXYLATION_OF_HYPOXIA_INDUCIBLE_FACTOR_ALPHA	-1.19143	0.359106
REACTOME_TRANSCRIPTIONAL_ACTIVITY_OF_SMAD2_SMAD3_SMAD4_HETEROTRIMER	-1.18433	0.37033
REACTOME_RNA_POL_I_TRANSCRIPTION_INITIATION	-1.17489	0.386001
REACTOME_SPHINGOLIPID_DE_NOVO_BIOSYNTHESIS	-1.16734	0.398347
REACTOME_CDC6_ASSOCIATION_WITH_THE_ORC_ORIGIN_COMPLEX	-1.16183	0.406979
REACTOME_PROTEIN_FOLDING	-1.15835	0.411584
REACTOME_APOPTOTIC_CLEAVAGE_OF_CELL_ADHESION_PROTEINS	-1.1562	0.413938
REACTOME_ACTIVATION_OF_KAINATE_RECEPTORS_UPON_GLUTAMATE_BINDING	-1.15535	0.413592
REACTOME_SIGNALING_BY_NOTCH1	-1.15456	0.413087
REACTOME_DOWNREGULATION_OF_ERBB2_ERBB3_SIGNALING	-1.15395	0.4124
REACTOME_FACTORS_INVOLVED_IN_MEGAKARYOCYTE_DEVELOPMENT_AND_PLATELET_PRODUCTION	-1.15073	0.417068
REACTOME_HORMONE_LIGAND_BINDING_RECEPTORS	-1.14893	0.418585
REACTOME_SIGNALING_BY_NOTCH	-1.14781	0.418835
REACTOME_CHOLESTEROL_BIOSYNTHESIS	-1.14191	0.428337
REACTOME_NRIF_SIGNALS_CELL_DEATH_FROM_THE_NUCLEUS	-1.14119	0.427813
REACTOME_NEGATIVE_REGULATORS_OF_RIG_I_MDA5_SIGNALING	-1.1301	0.447873
REACTOME_E2F_MEDIATED_REGULATION_OF_DNA_REPLICATION	-1.12908	0.447705
REACTOME_SYNTHESIS_SECRETION_AND_INACTIVATION_OF_GLP1	-1.12598	0.451899
REACTOME_E2F_ENABLED_INHIBITION_OF_PRE_REPLICATION_COMPLEX_FORMATION	-1.12321	0.45541
REACTOME_INCRETIN_SYNTHESIS_SECRETION_AND_INACTIVATION	-1.12251	0.454704
REACTOME_INTERFERON_SIGNALING	-1.11659	0.464433
REACTOME_ACTIVATION_OF_IRF3_IRF7_MEDIATED_BY_TBK1_IKK_EPSILON	-1.11648	0.462558
REACTOME_APOPTOSIS	-1.11304	0.46731
REACTOME_LOSS_OF_NLP_FROM_MITOTIC_CENTROSOMES	-1.10997	0.471217
REACTOME_REMOVAL_OF_THE_FLAP_INTERMEDIATE_FROM_THE_C_STRAND	-1.1072	0.474936
REACTOME_CIRCADIAN_CLOCK	-1.10664	0.473943
REACTOME_SULFUR_AMINO_ACID_METABOLISM	-1.09729	0.49081
REACTOME_RORA_ACTIVATES_CIRCADIAN_EXPRESSION	-1.09428	0.494944
REACTOME_KINESINS	-1.09244	0.496457
REACTOME_G1_S_SPECIFIC_TRANSCRIPTION	-1.08906	0.501099
REACTOME_IRAK1_RECRUITS_IKK_COMPLEX	-1.0874	0.50233
REACTOME_GAP_JUNCTION_ASSEMBLY	-1.07623	0.523317
REACTOME_DSCAM_INTERACTIONS	-1.07465	0.524456
REACTOME_SYNTHESIS_OF_GLYCOSYLPHOSPHATIDYLINOSITOL_GPI	-1.07154	0.528677
REACTOME_ACTIVATED_POINT_MUTANTS_OF_FGFR2	-1.05459	0.562328
REACTOME_NEGATIVE_REGULATION_OF_FGFR_SIGNALING	-1.04711	0.576043
REACTOME_PRE_NOTCH_TRANSCRIPTION_AND_TRANSLATION	-1.04693	0.574006
REACTOME_DOWNSTREAM_SIGNALING_EVENTS_OF_B_CELL_RECEPTOR_BCR	-1.04066	0.585124
REACTOME_GAP_JUNCTION_TRAFFICKING	-1.02201	0.624266
REACTOME_GLUCOSE_METABOLISM	-1.02087	0.624191
REACTOME_IRAK2_MEDIATED_ACTIVATION_OF_TAK1_COMPLEX_UPON_TLR7_8_OR_9_STIMULATION	-1.01979	0.624191
REACTOME_ACTIVATED_NOTCH1_TRANSMITS_SIGNAL_TO_THE_NUCLEUS	-1.01309	0.6369
REACTOME_FORMATION_OF_TUBULIN_FOLDING_INTERMEDIATES_BY_CCT_TRIC	-1.01256	0.635582
REACTOME_FATTY_ACYL_COA_BIOSYNTHESIS	-1.00699	0.645241
REACTOME_PREFOLDIN_MEDIATED_TRANSFER_OF_SUBSTRATE_TO_CCT_TRIC	-1.00614	0.644469
REACTOME_GLYCOLYSIS	-0.997253	0.661704
REACTOME_GLUCONEOGENESIS	-0.996733	0.660244
REACTOME_MITOCHONDRIAL_TRNA_AMINOACYLATION	-0.984752	0.68415
REACTOME_INTRINSIC_PATHWAY_FOR_APOPTOSIS	-0.984158	0.682691
REACTOME_G1_PHASE	-0.981845	0.685246
REACTOME_SIGNALING_BY_FGFR1_MUTANTS	-0.97949	0.687796
REACTOME_PRE_NOTCH_EXPRESSION_AND_PROCESSING	-0.97006	0.706635
REACTOME_NEUROTRANSMITTER_RELEASE_CYCLE	-0.959357	0.727638
REACTOME_IRON_UPTAKE_AND_TRANSPORT	-0.953024	0.739036
REACTOME_DIABETES_PATHWAYS	-0.941049	0.763254
REACTOME_REGULATED_PROTEOLYSIS_OF_P75NTR	-0.93986	0.763038
REACTOME_ENERGY_DEPENDENT_REGULATION_OF_MTOR_BY_LKB1_AMPK	-0.935636	0.769819
REACTOME_REGULATION_OF_INSULIN_SECRETION	-0.927929	0.783954
REACTOME_SYNTHESIS_OF_PC	-0.926478	0.784234
REACTOME_AMINE_COMPOUND_SLC_TRANSPORTERS	-0.924817	0.785035
REACTOME_PRE_NOTCH_PROCESSING_IN_GOLGI	-0.923434	0.785131
REACTOME_TIGHT_JUNCTION_INTERACTIONS	-0.921032	0.787744
REACTOME_ANDROGEN_BIOSYNTHESIS	-0.919676	0.787851
REACTOME_NA_CL_DEPENDENT_NEUROTRANSMITTER_TRANSPORTERS	-0.91674	0.791363
REACTOME_SIGNALING_BY_FGFR_MUTANTS	-0.907936	0.808083
REACTOME_NOTCH_HLH_TRANSCRIPTION_PATHWAY	-0.905669	0.81001
REACTOME_GAP_JUNCTION_DEGRADATION	-0.905248	0.807913
REACTOME_G_PROTEIN_BETA_GAMMA_SIGNALLING	-0.890846	0.836837
REACTOME_RIG_I_MDA5_MEDIATED_INDUCTION_OF_IFN_ALPHA_BETA_PATHWAYS	-0.889397	0.836833
REACTOME_CYTOKINE_SIGNALING_IN_IMMUNE_SYSTEM	-0.886657	0.839953
REACTOME_SPRY_REGULATION_OF_FGF_SIGNALING	-0.880568	0.850179
REACTOME_INTRINSIC_PATHWAY	-0.880206	0.847894
REACTOME_CIRCADIAN_REPRESSION_OF_EXPRESSION_BY_REV_ERBA	-0.88	0.845316
REACTOME_SIGNALLING_TO_P38_VIA_RIT_AND_RIN	-0.866613	0.870628
REACTOME_FGFR_LIGAND_BINDING_AND_ACTIVATION	-0.865622	0.869544
REACTOME_UNBLOCKING_OF_NMDA_RECEPTOR_GLUTAMATE_BINDING_AND_ACTIVATION	-0.858644	0.880898
REACTOME_METABOLISM_OF_POLYAMINES	-0.849381	0.896725
REACTOME_NUCLEAR_RECEPTOR_TRANSCRIPTION_PATHWAY	-0.846513	0.899418
REACTOME_PEROXISOMAL_LIPID_METABOLISM	-0.842118	0.905253
REACTOME_COMPLEMENT_CASCADE	-0.835567	0.915142
REACTOME_CTNNB1_PHOSPHORYLATION_CASCADE	-0.832992	0.917082
REACTOME_INTEGRATION_OF_ENERGY_METABOLISM	-0.832549	0.914766
REACTOME_REGULATION_OF_RHEB_GTPASE_ACTIVITY_BY_AMPK	-0.831481	0.913713
REACTOME_TANDEM_PORE_DOMAIN_POTASSIUM_CHANNELS	-0.829157	0.915149
REACTOME_SEROTONIN_RECEPTORS	-0.827665	0.914881
REACTOME_UNFOLDED_PROTEIN_RESPONSE	-0.827218	0.912601
REACTOME_CREATION_OF_C4_AND_C2_ACTIVATORS	-0.824578	0.914385
REACTOME_ACTIVATED_AMPK_STIMULATES_FATTY_ACID_OXIDATION_IN_MUSCLE	-0.821718	0.916749
REACTOME_PYRIMIDINE_METABOLISM	-0.816039	0.924247
REACTOME_RECYCLING_OF_BILE_ACIDS_AND_SALTS	-0.814046	0.924665
REACTOME_REGULATION_OF_AMPK_ACTIVITY_VIA_LKB1	-0.812545	0.924165
REACTOME_STRIATED_MUSCLE_CONTRACTION	-0.801453	0.940815
REACTOME_TRANSFERRIN_ENDOCYTOSIS_AND_RECYCLING	-0.801126	0.938195
REACTOME_TRANSPORT_OF_VITAMINS_NUCLEOSIDES_AND_RELATED_MOLECULES	-0.798422	0.9397
REACTOME_INSULIN_RECEPTOR_RECYCLING	-0.792865	0.946089
REACTOME_GROWTH_HORMONE_RECEPTOR_SIGNALING	-0.792142	0.944122
REACTOME_BIOSYNTHESIS_OF_THE_N_GLYCAN_PRECURSOR_DOLICHOL_LIPID_LINKED_OLIGOSACCHARIDE_LLO_AND_TRANSFER_TO_A_NASCENT_PROTEIN	-0.789604	0.945362
REACTOME_RETROGRADE_NEUROTROPHIN_SIGNALLING	-0.788162	0.94469
REACTOME_METABOLISM_OF_PORPHYRINS	-0.786705	0.94401
REACTOME_AMINE_DERIVED_HORMONES	-0.779772	0.952172
REACTOME_ACTIVATION_OF_BH3_ONLY_PROTEINS	-0.776456	0.95425
REACTOME_FRS2_MEDIATED_CASCADE	-0.776431	0.951144
REACTOME_SYNTHESIS_OF_SUBSTRATES_IN_N_GLYCAN_BIOSYTHESIS	-0.772554	0.953915
REACTOME_PI3K_CASCADE	-0.771536	0.952461
REACTOME_SYNTHESIS_SECRETION_AND_INACTIVATION_OF_GIP	-0.759749	0.966433
REACTOME_P38MAPK_EVENTS	-0.758699	0.964784
REACTOME_CELL_CELL_JUNCTION_ORGANIZATION	-0.756948	0.96405
REACTOME_INHIBITION_OF_REPLICATION_INITIATION_OF_DAMAGED_DNA_BY_RB1_E2F1	-0.756227	0.961883
REACTOME_INTERFERON_ALPHA_BETA_SIGNALING	-0.755744	0.959498
REACTOME_EARLY_PHASE_OF_HIV_LIFE_CYCLE	-0.752065	0.961743
REACTOME_CREB_PHOSPHORYLATION_THROUGH_THE_ACTIVATION_OF_CAMKII	-0.750681	0.960536
REACTOME_SHC_MEDIATED_CASCADE	-0.749509	0.958962
REACTOME_PROTEOLYTIC_CLEAVAGE_OF_SNARE_COMPLEX_PROTEINS	-0.748495	0.957117
REACTOME_BOTULINUM_NEUROTOXICITY	-0.747896	0.954826
REACTOME_BMAL1_CLOCK_NPAS2_ACTIVATES_CIRCADIAN_EXPRESSION	-0.74323	0.957709
REACTOME_STEROID_HORMONES	-0.742544	0.95555
REACTOME_PLC_BETA_MEDIATED_EVENTS	-0.737182	0.959239
REACTOME_TRAF6_MEDIATED_INDUCTION_OF_TAK1_COMPLEX	-0.72795	0.967157
REACTOME_NUCLEAR_SIGNALING_BY_ERBB4	-0.715903	0.977194
REACTOME_MITOCHONDRIAL_FATTY_ACID_BETA_OXIDATION	-0.712617	0.977352
REACTOME_GABA_SYNTHESIS_RELEASE_REUPTAKE_AND_DEGRADATION	-0.712286	0.974666
REACTOME_SIGNALING_BY_NOTCH3	-0.707921	0.975732
REACTOME_CYTOCHROME_P450_ARRANGED_BY_SUBSTRATE_TYPE	-0.695542	0.984385
REACTOME_IL1_SIGNALING	-0.682295	0.992786
REACTOME_ACTIVATION_OF_THE_AP1_FAMILY_OF_TRANSCRIPTION_FACTORS	-0.676679	0.994156
REACTOME_MRNA_DECAY_BY_5_TO_3_EXORIBONUCLEASE	-0.654455	1
REACTOME_TRYPTOPHAN_CATABOLISM	-0.65141	1
REACTOME_PROLONGED_ERK_ACTIVATION_EVENTS	-0.649691	1
REACTOME_GAMMA_CARBOXYLATION_TRANSPORT_AND_AMINO_TERMINAL_CLEAVAGE_OF_PROTEINS	-0.649259	1
REACTOME_EXTRINSIC_PATHWAY_FOR_APOPTOSIS	-0.639448	1
REACTOME_SIGNAL_AMPLIFICATION	-0.637518	1
REACTOME_RAF_MAP_KINASE_CASCADE	-0.63121	1
REACTOME_BRANCHED_CHAIN_AMINO_ACID_CATABOLISM	-0.630301	0.998481
REACTOME_METABOLISM_OF_STEROID_HORMONES_AND_VITAMINS_A_AND_D	-0.623929	0.99835
REACTOME_TRAFFICKING_OF_AMPA_RECEPTORS	-0.615972	0.998682
REACTOME_ETHANOL_OXIDATION	-0.612155	0.997281
REACTOME_SYNTHESIS_SECRETION_AND_DEACYLATION_OF_GHRELIN	-0.608492	0.995695
REACTOME_ADP_SIGNALLING_THROUGH_P2RY1	-0.603942	0.994376
REACTOME_ABC_FAMILY_PROTEINS_MEDIATED_TRANSPORT	-0.597436	0.99371
REACTOME_ACTIVATION_OF_CHAPERONES_BY_ATF6_ALPHA	-0.58643	0.994291
REACTOME_BILE_SALT_AND_ORGANIC_ANION_SLC_TRANSPORTERS	-0.582203	0.992624
REACTOME_ACTIVATION_OF_CHAPERONE_GENES_BY_ATF6_ALPHA	-0.546087	0.997683
REACTOME_POST_CHAPERONIN_TUBULIN_FOLDING_PATHWAY	-0.542879	0.995368
REACTOME_GLYCOPROTEIN_HORMONES	-0.542336	0.992579
REACTOME_PEPTIDE_HORMONE_BIOSYNTHESIS	-0.479492	0.996492
