# Supplementary material for: Deep learning for lung cancer prognostication: A retrospective multi-cohort radiomics study
Source: PLoS Med. 2018 Nov 30;15(11):e1002711. doi: 10.1371/journal.pmed.1002711 (PMC6269088; doi:10.1371/journal.pmed.1002711)
Supplement: S2 File — (XLSX) [file pmed.1002711.s009.xlsx]

## Sheet: GSEA_mumc
	NES	FDR.q.val
REACTOME_VEGF_LIGAND_RECEPTOR_INTERACTIONS	1.72505	0.311204
REACTOME_ACYL_CHAIN_REMODELLING_OF_PC	1.6961	0.253375
REACTOME_INTEGRIN_CELL_SURFACE_INTERACTIONS	1.6892	0.193807
REACTOME_KERATAN_SULFATE_KERATIN_METABOLISM	1.68196	0.166575
REACTOME_ACYL_CHAIN_REMODELLING_OF_PE	1.67014	0.161003
REACTOME_NUCLEAR_RECEPTOR_TRANSCRIPTION_PATHWAY	1.65632	0.165686
REACTOME_COMPLEMENT_CASCADE	1.63446	0.199639
REACTOME_KERATAN_SULFATE_BIOSYNTHESIS	1.62884	0.191224
REACTOME_GABA_SYNTHESIS_RELEASE_REUPTAKE_AND_DEGRADATION	1.62601	0.177461
REACTOME_MUSCLE_CONTRACTION	1.62473	0.163305
REACTOME_GLYCOSAMINOGLYCAN_METABOLISM	1.61438	0.173308
REACTOME_ACYL_CHAIN_REMODELLING_OF_PG	1.60071	0.193887
REACTOME_SMOOTH_MUSCLE_CONTRACTION	1.60031	0.179791
REACTOME_G_ALPHA_S_SIGNALLING_EVENTS	1.59419	0.182567
REACTOME_CELL_JUNCTION_ORGANIZATION	1.56852	0.233762
REACTOME_KERATAN_SULFATE_DEGRADATION	1.56652	0.22508
REACTOME_HEPARAN_SULFATE_HEPARIN_HS_GAG_METABOLISM	1.5613	0.225625
REACTOME_A_TETRASACCHARIDE_LINKER_SEQUENCE_IS_REQUIRED_FOR_GAG_SYNTHESIS	1.54719	0.253881
REACTOME_CHEMOKINE_RECEPTORS_BIND_CHEMOKINES	1.54071	0.257626
REACTOME_CHONDROITIN_SULFATE_DERMATAN_SULFATE_METABOLISM	1.53717	0.255888
REACTOME_NOREPINEPHRINE_NEUROTRANSMITTER_RELEASE_CYCLE	1.53022	0.264734
REACTOME_ACETYLCHOLINE_NEUROTRANSMITTER_RELEASE_CYCLE	1.51921	0.283911
REACTOME_ACYL_CHAIN_REMODELLING_OF_PI	1.51863	0.27331
REACTOME_ACYL_CHAIN_REMODELLING_OF_PS	1.51069	0.28558
REACTOME_AKT_PHOSPHORYLATES_TARGETS_IN_THE_CYTOSOL	1.50954	0.277555
REACTOME_SIGNAL_ATTENUATION	1.48187	0.351975
REACTOME_ACTIVATION_OF_CHAPERONE_GENES_BY_XBP1S	1.47608	0.358537
REACTOME_COLLAGEN_FORMATION	1.4745	0.3512
REACTOME_EXTRACELLULAR_MATRIX_ORGANIZATION	1.47097	0.351528
REACTOME_CELL_CELL_JUNCTION_ORGANIZATION	1.44041	0.442996
REACTOME_LYSOSOME_VESICLE_BIOGENESIS	1.43441	0.451547
REACTOME_CYTOSOLIC_SULFONATION_OF_SMALL_MOLECULES	1.43146	0.449297
REACTOME_HS_GAG_BIOSYNTHESIS	1.42639	0.455287
REACTOME_ACTIVATED_POINT_MUTANTS_OF_FGFR2	1.41009	0.503196
REACTOME_RESPONSE_TO_ELEVATED_PLATELET_CYTOSOLIC_CA2_	1.40567	0.505854
REACTOME_REGULATION_OF_IFNA_SIGNALING	1.40333	0.501344
REACTOME_FGFR_LIGAND_BINDING_AND_ACTIVATION	1.40063	0.498106
REACTOME_ADHERENS_JUNCTIONS_INTERACTIONS	1.39918	0.489677
REACTOME_PLATELET_AGGREGATION_PLUG_FORMATION	1.39565	0.489833
REACTOME_HS_GAG_DEGRADATION	1.39523	0.478641
REACTOME_ERK_MAPK_TARGETS	1.39356	0.472351
REACTOME_ELEVATION_OF_CYTOSOLIC_CA2_LEVELS	1.39014	0.473547
REACTOME_EFFECTS_OF_PIP2_HYDROLYSIS	1.38793	0.469821
REACTOME_SEMA4D_INDUCED_CELL_MIGRATION_AND_GROWTH_CONE_COLLAPSE	1.38059	0.484765
REACTOME_O_LINKED_GLYCOSYLATION_OF_MUCINS	1.37799	0.483086
REACTOME_SEMA3A_PLEXIN_REPULSION_SIGNALING_BY_INHIBITING_INTEGRIN_ADHESION	1.37494	0.483316
REACTOME_SIGNALING_BY_RHO_GTPASES	1.37369	0.47711
REACTOME_METAL_ION_SLC_TRANSPORTERS	1.37158	0.474142
REACTOME_FGFR1_LIGAND_BINDING_AND_ACTIVATION	1.37137	0.465227
REACTOME_SEMA4D_IN_SEMAPHORIN_SIGNALING	1.37017	0.460246
REACTOME_INTRINSIC_PATHWAY	1.36189	0.477983
REACTOME_IL_6_SIGNALING	1.36013	0.474937
REACTOME_FGFR2C_LIGAND_BINDING_AND_ACTIVATION	1.35787	0.472781
REACTOME_IMMUNOREGULATORY_INTERACTIONS_BETWEEN_A_LYMPHOID_AND_A_NON_LYMPHOID_CELL	1.35486	0.473856
REACTOME_SIGNALING_BY_BMP	1.35382	0.467907
REACTOME_GLUCAGON_TYPE_LIGAND_RECEPTORS	1.35277	0.462278
REACTOME_PHOSPHORYLATION_OF_CD3_AND_TCR_ZETA_CHAINS	1.35085	0.46056
REACTOME_BOTULINUM_NEUROTOXICITY	1.34831	0.460306
REACTOME_FORMATION_OF_FIBRIN_CLOT_CLOTTING_CASCADE	1.3465	0.458121
REACTOME_CTLA4_INHIBITORY_SIGNALING	1.34555	0.453491
REACTOME_GPCR_LIGAND_BINDING	1.34113	0.459108
REACTOME_PI_3K_CASCADE	1.33467	0.471277
REACTOME_PD1_SIGNALING	1.32936	0.479141
REACTOME_CS_DS_DEGRADATION	1.32809	0.4756
REACTOME_CLASS_B_2_SECRETIN_FAMILY_RECEPTORS	1.32269	0.484123
REACTOME_SIGNALING_BY_ACTIVATED_POINT_MUTANTS_OF_FGFR1	1.31873	0.48917
REACTOME_SYNTHESIS_OF_PA	1.31644	0.488892
REACTOME_CLASS_C_3_METABOTROPIC_GLUTAMATE_PHEROMONE_RECEPTORS	1.30853	0.504521
REACTOME_NRAGE_SIGNALS_DEATH_THROUGH_JNK	1.30784	0.499316
REACTOME_NEF_MEDIATED_DOWNREGULATION_OF_MHC_CLASS_I_COMPLEX_CELL_SURFACE_EXPRESSION	1.30546	0.499629
REACTOME_CELL_EXTRACELLULAR_MATRIX_INTERACTIONS	1.30542	0.492742
REACTOME_ROLE_OF_DCC_IN_REGULATING_APOPTOSIS	1.30423	0.489211
REACTOME_PROTEOLYTIC_CLEAVAGE_OF_SNARE_COMPLEX_PROTEINS	1.30318	0.485784
REACTOME_GLYCEROPHOSPHOLIPID_BIOSYNTHESIS	1.30225	0.482381
REACTOME_CELL_CELL_COMMUNICATION	1.29928	0.484023
REACTOME_TRANSLOCATION_OF_ZAP_70_TO_IMMUNOLOGICAL_SYNAPSE	1.29857	0.479795
REACTOME_CGMP_EFFECTS	1.29743	0.476702
REACTOME_SEMAPHORIN_INTERACTIONS	1.29707	0.471626
REACTOME_PLATELET_ACTIVATION_SIGNALING_AND_AGGREGATION	1.2965	0.466968
REACTOME_PHOSPHOLIPASE_C_MEDIATED_CASCADE	1.29628	0.461701
REACTOME_PLATELET_SENSITIZATION_BY_LDL	1.29428	0.461209
REACTOME_RAP1_SIGNALLING	1.29405	0.456177
REACTOME_FGFR4_LIGAND_BINDING_AND_ACTIVATION	1.28809	0.466736
REACTOME_PROSTANOID_LIGAND_RECEPTORS	1.28798	0.461467
REACTOME_STEROID_HORMONES	1.28114	0.473815
REACTOME_ACTIVATED_NOTCH1_TRANSMITS_SIGNAL_TO_THE_NUCLEUS	1.27761	0.478197
REACTOME_NITRIC_OXIDE_STIMULATES_GUANYLATE_CYCLASE	1.27386	0.482234
REACTOME_CTNNB1_PHOSPHORYLATION_CASCADE	1.27129	0.484094
REACTOME_REGULATION_OF_IFNG_SIGNALING	1.27116	0.478962
REACTOME_PLATELET_HOMEOSTASIS	1.2691	0.47915
REACTOME_GROWTH_HORMONE_RECEPTOR_SIGNALING	1.26804	0.476652
REACTOME_NEGATIVE_REGULATION_OF_FGFR_SIGNALING	1.26209	0.486876
REACTOME_PHOSPHOLIPID_METABOLISM	1.25754	0.493333
REACTOME_REVERSIBLE_HYDRATION_OF_CARBON_DIOXIDE	1.25103	0.506477
REACTOME_INTEGRIN_ALPHAIIB_BETA3_SIGNALING	1.24942	0.505371
REACTOME_ABC_FAMILY_PROTEINS_MEDIATED_TRANSPORT	1.24909	0.501013
REACTOME_ETHANOL_OXIDATION	1.23946	0.522038
REACTOME_P75NTR_SIGNALS_VIA_NFKB	1.23821	0.520149
REACTOME_PKA_MEDIATED_PHOSPHORYLATION_OF_CREB	1.23628	0.520379
REACTOME_NFKB_IS_ACTIVATED_AND_SIGNALS_SURVIVAL	1.2355	0.517236
REACTOME_PIP3_ACTIVATES_AKT_SIGNALING	1.23368	0.516613
REACTOME_SIGNALING_BY_FGFR3_MUTANTS	1.23016	0.521037
REACTOME_SIGNALLING_BY_NGF	1.22654	0.525758
REACTOME_REGULATION_OF_INSULIN_SECRETION_BY_ACETYLCHOLINE	1.22077	0.53645
REACTOME_AMINE_COMPOUND_SLC_TRANSPORTERS	1.22039	0.532454
REACTOME_P75_NTR_RECEPTOR_MEDIATED_SIGNALLING	1.21868	0.531823
REACTOME_NEUROTRANSMITTER_RELEASE_CYCLE	1.21867	0.526912
REACTOME_CLASS_A1_RHODOPSIN_LIKE_RECEPTORS	1.2171	0.526186
REACTOME_G_ALPHA_I_SIGNALLING_EVENTS	1.21587	0.524766
REACTOME_PEPTIDE_LIGAND_BINDING_RECEPTORS	1.21559	0.520818
REACTOME_TRANSMISSION_ACROSS_CHEMICAL_SYNAPSES	1.21483	0.518053
REACTOME_PECAM1_INTERACTIONS	1.20654	0.535103
REACTOME_NETRIN1_SIGNALING	1.20637	0.530849
REACTOME_GAB1_SIGNALOSOME	1.20248	0.536397
REACTOME_REGULATION_OF_KIT_SIGNALING	1.19988	0.539195
REACTOME_BETA_DEFENSINS	1.19568	0.545709
REACTOME_CELL_DEATH_SIGNALLING_VIA_NRAGE_NRIF_AND_NADE	1.19523	0.542353
REACTOME_TIGHT_JUNCTION_INTERACTIONS	1.19286	0.54396
REACTOME_STRIATED_MUSCLE_CONTRACTION	1.19054	0.545727
REACTOME_COSTIMULATION_BY_THE_CD28_FAMILY	1.18431	0.558096
REACTOME_GENERIC_TRANSCRIPTION_PATHWAY	1.17706	0.572705
REACTOME_OTHER_SEMAPHORIN_INTERACTIONS	1.17595	0.570854
REACTOME_ROLE_OF_SECOND_MESSENGERS_IN_NETRIN1_SIGNALING	1.17527	0.568135
REACTOME_AXON_GUIDANCE	1.17507	0.563978
REACTOME_ANDROGEN_BIOSYNTHESIS	1.1737	0.562727
REACTOME_G_ALPHA_Z_SIGNALLING_EVENTS	1.17343	0.558884
REACTOME_CRMPS_IN_SEMA3A_SIGNALING	1.16655	0.573343
REACTOME_MAPK_TARGETS_NUCLEAR_EVENTS_MEDIATED_BY_MAP_KINASES	1.15887	0.589241
REACTOME_G_ALPHA1213_SIGNALLING_EVENTS	1.15803	0.587113
REACTOME_EICOSANOID_LIGAND_BINDING_RECEPTORS	1.15781	0.583228
REACTOME_NEURONAL_SYSTEM	1.15756	0.579371
REACTOME_INNATE_IMMUNE_SYSTEM	1.15693	0.576626
REACTOME_METABOLISM_OF_STEROID_HORMONES_AND_VITAMINS_A_AND_D	1.15229	0.584413
REACTOME_GLYCOSPHINGOLIPID_METABOLISM	1.14733	0.593315
REACTOME_SPHINGOLIPID_METABOLISM	1.14525	0.594572
REACTOME_GLUTAMATE_NEUROTRANSMITTER_RELEASE_CYCLE	1.14322	0.595545
REACTOME_REGULATED_PROTEOLYSIS_OF_P75NTR	1.14162	0.594978
REACTOME_PTM_GAMMA_CARBOXYLATION_HYPUSINE_FORMATION_AND_ARYLSULFATASE_ACTIVATION	1.1414	0.591282
REACTOME_CD28_DEPENDENT_PI3K_AKT_SIGNALING	1.13962	0.59194
REACTOME_CELL_SURFACE_INTERACTIONS_AT_THE_VASCULAR_WALL	1.12927	0.614481
REACTOME_TRANSPORT_OF_GLUCOSE_AND_OTHER_SUGARS_BILE_SALTS_AND_ORGANIC_ACIDS_METAL_IONS_AND_AMINE_COMPOUNDS	1.1289	0.611266
REACTOME_P75NTR_RECRUITS_SIGNALLING_COMPLEXES	1.12745	0.610782
REACTOME_PLATELET_ADHESION_TO_EXPOSED_COLLAGEN	1.12672	0.608564
REACTOME_ZINC_TRANSPORTERS	1.12328	0.613224
REACTOME_INHIBITION_OF_INSULIN_SECRETION_BY_ADRENALINE_NORADRENALINE	1.12218	0.611889
REACTOME_ADENYLATE_CYCLASE_ACTIVATING_PATHWAY	1.11989	0.613855
REACTOME_REGULATION_OF_WATER_BALANCE_BY_RENAL_AQUAPORINS	1.11537	0.621828
REACTOME_INTEGRATION_OF_ENERGY_METABOLISM	1.11197	0.627059
REACTOME_AQUAPORIN_MEDIATED_TRANSPORT	1.11125	0.62471
REACTOME_REGULATION_OF_COMPLEMENT_CASCADE	1.10968	0.624643
REACTOME_CHONDROITIN_SULFATE_BIOSYNTHESIS	1.10846	0.623813
REACTOME_COMMON_PATHWAY	1.10083	0.639686
REACTOME_GAMMA_CARBOXYLATION_TRANSPORT_AND_AMINO_TERMINAL_CLEAVAGE_OF_PROTEINS	1.10056	0.636153
REACTOME_NGF_SIGNALLING_VIA_TRKA_FROM_THE_PLASMA_MEMBRANE	1.09564	0.645417
REACTOME_NCAM1_INTERACTIONS	1.09193	0.65137
REACTOME_DEVELOPMENTAL_BIOLOGY	1.09162	0.648111
REACTOME_PLC_BETA_MEDIATED_EVENTS	1.08987	0.648418
REACTOME_DOWNSTREAM_SIGNALING_OF_ACTIVATED_FGFR	1.08561	0.655525
REACTOME_INTERACTION_BETWEEN_L1_AND_ANKYRINS	1.08384	0.656411
REACTOME_ACTIVATION_OF_THE_AP1_FAMILY_OF_TRANSCRIPTION_FACTORS	1.07866	0.665957
REACTOME_PHASE1_FUNCTIONALIZATION_OF_COMPOUNDS	1.07688	0.666609
REACTOME_DEGRADATION_OF_THE_EXTRACELLULAR_MATRIX	1.07466	0.66852
REACTOME_DAG_AND_IP3_SIGNALING	1.07366	0.667308
REACTOME_SIGNALING_BY_FGFR	1.06658	0.682551
REACTOME_BIOLOGICAL_OXIDATIONS	1.0615	0.692367
REACTOME_N_GLYCAN_ANTENNAE_ELONGATION	1.06109	0.689256
REACTOME_SIGNALING_BY_PDGF	1.05613	0.699004
REACTOME_REGULATION_OF_INSULIN_SECRETION	1.04904	0.714341
REACTOME_HORMONE_LIGAND_BINDING_RECEPTORS	1.04874	0.710921
REACTOME_TRIF_MEDIATED_TLR3_SIGNALING	1.04777	0.70953
REACTOME_HEMOSTASIS	1.04373	0.716998
REACTOME_TRAF6_MEDIATED_INDUCTION_OF_NFKB_AND_MAP_KINASES_UPON_TLR7_8_OR_9_ACTIVATION	1.0434	0.713652
REACTOME_TERMINATION_OF_O_GLYCAN_BIOSYNTHESIS	1.04329	0.709801
REACTOME_NEUROTRANSMITTER_RECEPTOR_BINDING_AND_DOWNSTREAM_TRANSMISSION_IN_THE_POSTSYNAPTIC_CELL	1.0431	0.70621
REACTOME_PI3K_EVENTS_IN_ERBB2_SIGNALING	1.04039	0.709717
REACTOME_TRAFFICKING_AND_PROCESSING_OF_ENDOSOMAL_TLR	1.03733	0.714026
REACTOME_NFKB_AND_MAP_KINASES_ACTIVATION_MEDIATED_BY_TLR4_SIGNALING_REPERTOIRE	1.03606	0.71346
REACTOME_GLUCAGON_SIGNALING_IN_METABOLIC_REGULATION	1.03256	0.718806
REACTOME_SYNTHESIS_OF_BILE_ACIDS_AND_BILE_SALTS	1.02541	0.734471
REACTOME_ADENYLATE_CYCLASE_INHIBITORY_PATHWAY	1.0218	0.74033
REACTOME_SIGNALING_BY_FGFR_IN_DISEASE	1.02107	0.738369
REACTOME_REGULATION_OF_BETA_CELL_DEVELOPMENT	1.02051	0.735822
REACTOME_CASPASE_MEDIATED_CLEAVAGE_OF_CYTOSKELETAL_PROTEINS	1.01971	0.734058
REACTOME_SYNTHESIS_OF_PIPS_AT_THE_PLASMA_MEMBRANE	1.01906	0.732066
REACTOME_ERKS_ARE_INACTIVATED	1.01803	0.730983
REACTOME_RIG_I_MDA5_MEDIATED_INDUCTION_OF_IFN_ALPHA_BETA_PATHWAYS	1.01697	0.729834
REACTOME_NEGATIVE_REGULATORS_OF_RIG_I_MDA5_SIGNALING	1.01194	0.740159
REACTOME_PROLACTIN_RECEPTOR_SIGNALING	1.01009	0.741405
REACTOME_NA_CL_DEPENDENT_NEUROTRANSMITTER_TRANSPORTERS	1.00985	0.738119
REACTOME_THE_ACTIVATION_OF_ARYLSULFATASES	1.00935	0.735615
REACTOME_PI3K_AKT_ACTIVATION	1.0084	0.734352
REACTOME_MYD88_MAL_CASCADE_INITIATED_ON_PLASMA_MEMBRANE	1.00654	0.735775
REACTOME_ACTIVATION_OF_NMDA_RECEPTOR_UPON_GLUTAMATE_BINDING_AND_POSTSYNAPTIC_EVENTS	0.999522	0.751322
REACTOME_NUCLEAR_SIGNALING_BY_ERBB4	0.99809	0.751305
REACTOME_GOLGI_ASSOCIATED_VESICLE_BIOGENESIS	0.997898	0.748067
REACTOME_LATENT_INFECTION_OF_HOMO_SAPIENS_WITH_MYCOBACTERIUM_TUBERCULOSIS	0.995557	0.75072
REACTOME_CA_DEPENDENT_EVENTS	0.995512	0.747015
REACTOME_ACTIVATED_TLR4_SIGNALLING	0.993301	0.749132
REACTOME_NOD1_2_SIGNALING_PATHWAY	0.992529	0.747496
REACTOME_DEFENSINS	0.991439	0.746881
REACTOME_ABCA_TRANSPORTERS_IN_LIPID_HOMEOSTASIS	0.991379	0.743323
REACTOME_TAK1_ACTIVATES_NFKB_BY_PHOSPHORYLATION_AND_ACTIVATION_OF_IKKS_COMPLEX	0.991201	0.740079
REACTOME_DOPAMINE_NEUROTRANSMITTER_RELEASE_CYCLE	0.990812	0.737515
REACTOME_TRANS_GOLGI_NETWORK_VESICLE_BUDDING	0.989448	0.73735
REACTOME_RIP_MEDIATED_NFKB_ACTIVATION_VIA_DAI	0.98909	0.734663
REACTOME_TRANSPORT_TO_THE_GOLGI_AND_SUBSEQUENT_MODIFICATION	0.988967	0.731399
REACTOME_CREB_PHOSPHORYLATION_THROUGH_THE_ACTIVATION_OF_RAS	0.982809	0.744374
REACTOME_IL_7_SIGNALING	0.976088	0.758543
REACTOME_MAP_KINASE_ACTIVATION_IN_TLR_CASCADE	0.973146	0.762793
REACTOME_ACTIVATION_OF_CHAPERONES_BY_ATF6_ALPHA	0.97175	0.762792
REACTOME_ACTIVATION_OF_CHAPERONE_GENES_BY_ATF6_ALPHA	0.968869	0.766766
REACTOME_IL1_SIGNALING	0.966394	0.769536
REACTOME_L1CAM_INTERACTIONS	0.965515	0.768391
REACTOME_ENDOGENOUS_STEROLS	0.963346	0.770386
REACTOME_PI3K_EVENTS_IN_ERBB4_SIGNALING	0.959168	0.777363
REACTOME_IL_3_5_AND_GM_CSF_SIGNALING	0.952963	0.790305
REACTOME_DIGESTION_OF_DIETARY_CARBOHYDRATE	0.951165	0.791613
REACTOME_RECYCLING_PATHWAY_OF_L1	0.94812	0.795953
REACTOME_GAP_JUNCTION_DEGRADATION	0.947787	0.793322
REACTOME_OPIOID_SIGNALLING	0.945713	0.795472
REACTOME_SIGNALING_BY_NOTCH4	0.943655	0.797457
REACTOME_REGULATION_OF_INSULIN_SECRETION_BY_GLUCAGON_LIKE_PEPTIDE1	0.942466	0.796808
REACTOME_POST_TRANSLATIONAL_PROTEIN_MODIFICATION	0.941222	0.796488
REACTOME_SIGNALING_BY_ILS	0.939439	0.79763
REACTOME_NUCLEOTIDE_BINDING_DOMAIN_LEUCINE_RICH_REPEAT_CONTAINING_RECEPTOR_NLR_SIGNALING_PATHWAYS	0.938467	0.796635
REACTOME_INTERFERON_GAMMA_SIGNALING	0.938322	0.793428
REACTOME_ACTIVATION_OF_BH3_ONLY_PROTEINS	0.932073	0.806286
REACTOME_IRON_UPTAKE_AND_TRANSPORT	0.928924	0.810899
REACTOME_UNBLOCKING_OF_NMDA_RECEPTOR_GLUTAMATE_BINDING_AND_ACTIVATION	0.928167	0.80924
REACTOME_TRAF6_MEDIATED_IRF7_ACTIVATION_IN_TLR7_8_OR_9_SIGNALING	0.927478	0.807421
REACTOME_EXTRINSIC_PATHWAY_FOR_APOPTOSIS	0.926563	0.806161
REACTOME_SIGNALING_BY_NOTCH1	0.920751	0.817639
REACTOME_INTERFERON_ALPHA_BETA_SIGNALING	0.920044	0.815949
REACTOME_CYTOCHROME_P450_ARRANGED_BY_SUBSTRATE_TYPE	0.918669	0.816073
REACTOME_P2Y_RECEPTORS	0.91506	0.821956
REACTOME_VOLTAGE_GATED_POTASSIUM_CHANNELS	0.914578	0.819716
REACTOME_MYOGENESIS	0.91009	0.827364
REACTOME_AMINE_LIGAND_BINDING_RECEPTORS	0.907924	0.829435
REACTOME_NUCLEOTIDE_LIKE_PURINERGIC_RECEPTORS	0.900051	0.846436
REACTOME_SIGNALING_BY_NOTCH	0.89745	0.849309
REACTOME_SIGNALING_BY_NOTCH2	0.895891	0.849413
REACTOME_GABA_B_RECEPTOR_ACTIVATION	0.895072	0.847831
REACTOME_THROMBIN_SIGNALLING_THROUGH_PROTEINASE_ACTIVATED_RECEPTORS_PARS	0.893433	0.848225
REACTOME_NOTCH_HLH_TRANSCRIPTION_PATHWAY	0.893292	0.845103
REACTOME_N_GLYCAN_ANTENNAE_ELONGATION_IN_THE_MEDIAL_TRANS_GOLGI	0.893175	0.841916
REACTOME_POST_NMDA_RECEPTOR_ACTIVATION_EVENTS	0.892493	0.840204
REACTOME_IL_RECEPTOR_SHC_SIGNALING	0.890798	0.840905
REACTOME_NUCLEAR_EVENTS_KINASE_AND_TRANSCRIPTION_FACTOR_ACTIVATION	0.890235	0.838812
REACTOME_SIGNALING_BY_FGFR1_MUTANTS	0.889497	0.837093
REACTOME_SIGNALING_BY_ERBB4	0.885902	0.842155
REACTOME_TRAF6_MEDIATED_NFKB_ACTIVATION	0.884652	0.841677
REACTOME_SPHINGOLIPID_DE_NOVO_BIOSYNTHESIS	0.884539	0.838606
REACTOME_NRIF_SIGNALS_CELL_DEATH_FROM_THE_NUCLEUS	0.88393	0.836869
REACTOME_SIGNALING_BY_NOTCH3	0.883323	0.835042
REACTOME_DOWNSTREAM_SIGNAL_TRANSDUCTION	0.878726	0.841974
REACTOME_GABA_RECEPTOR_ACTIVATION	0.86685	0.865237
REACTOME_G_ALPHA_Q_SIGNALLING_EVENTS	0.861234	0.874274
REACTOME_JNK_C_JUN_KINASES_PHOSPHORYLATION_AND_ACTIVATION_MEDIATED_BY_ACTIVATED_HUMAN_TAK1	0.858821	0.876313
REACTOME_SHC_MEDIATED_CASCADE	0.85878	0.873007
REACTOME_PHASE_II_CONJUGATION	0.856205	0.87512
REACTOME_TRANSPORT_OF_ORGANIC_ANIONS	0.853536	0.877791
REACTOME_PI_METABOLISM	0.848282	0.885309
REACTOME_SIGNALING_BY_EGFR_IN_CANCER	0.84264	0.89342
REACTOME_GRB2_SOS_PROVIDES_LINKAGE_TO_MAPK_SIGNALING_FOR_INTERGRINS_	0.838424	0.89895
REACTOME_PASSIVE_TRANSPORT_BY_AQUAPORINS	0.838114	0.896152
REACTOME_GLUTATHIONE_CONJUGATION	0.8368	0.895467
REACTOME_SIGNAL_TRANSDUCTION_BY_L1	0.83273	0.900178
REACTOME_LIGAND_GATED_ION_CHANNEL_TRANSPORT	0.825229	0.911341
REACTOME_CHYLOMICRON_MEDIATED_LIPID_TRANSPORT	0.824272	0.909863
REACTOME_POTASSIUM_CHANNELS	0.82423	0.906605
REACTOME_SIGNALING_BY_SCF_KIT	0.82037	0.910911
REACTOME_SIGNALING_BY_FGFR_MUTANTS	0.818799	0.910547
REACTOME_TRANSPORT_OF_VITAMINS_NUCLEOSIDES_AND_RELATED_MOLECULES	0.818243	0.908216
REACTOME_G_PROTEIN_BETA_GAMMA_SIGNALLING	0.817391	0.906488
REACTOME_SIGNALING_BY_NODAL	0.815553	0.906463
REACTOME_G_BETA_GAMMA_SIGNALLING_THROUGH_PLC_BETA	0.815067	0.904053
REACTOME_POST_CHAPERONIN_TUBULIN_FOLDING_PATHWAY	0.811422	0.907352
REACTOME_SYNTHESIS_OF_BILE_ACIDS_AND_BILE_SALTS_VIA_24_HYDROXYCHOLESTEROL	0.810043	0.906448
REACTOME_HYALURONAN_UPTAKE_AND_DEGRADATION	0.807461	0.907748
REACTOME_SYNTHESIS_OF_PC	0.807406	0.904595
REACTOME_GENERATION_OF_SECOND_MESSENGER_MOLECULES	0.804646	0.906276
REACTOME_GASTRIN_CREB_SIGNALLING_PATHWAY_VIA_PKC_AND_MAPK	0.800416	0.910162
REACTOME_PROSTACYCLIN_SIGNALLING_THROUGH_PROSTACYCLIN_RECEPTOR	0.794519	0.916432
REACTOME_P130CAS_LINKAGE_TO_MAPK_SIGNALING_FOR_INTEGRINS	0.792193	0.91705
REACTOME_ENERGY_DEPENDENT_REGULATION_OF_MTOR_BY_LKB1_AMPK	0.791994	0.914192
REACTOME_PRE_NOTCH_TRANSCRIPTION_AND_TRANSLATION	0.786977	0.918858
REACTOME_TRAFFICKING_OF_AMPA_RECEPTORS	0.782795	0.922076
REACTOME_CD28_CO_STIMULATION	0.78271	0.918988
REACTOME_HORMONE_SENSITIVE_LIPASE_HSL_MEDIATED_TRIACYLGLYCEROL_HYDROLYSIS	0.779118	0.920989
REACTOME_PLATELET_CALCIUM_HOMEOSTASIS	0.770149	0.930923
REACTOME_ACTIVATED_AMPK_STIMULATES_FATTY_ACID_OXIDATION_IN_MUSCLE	0.763358	0.936919
REACTOME_ACTIVATED_TAK1_MEDIATES_P38_MAPK_ACTIVATION	0.754702	0.945418
REACTOME_REGULATION_OF_RHEB_GTPASE_ACTIVITY_BY_AMPK	0.751388	0.9463
REACTOME_SYNTHESIS_SECRETION_AND_DEACYLATION_OF_GHRELIN	0.748445	0.946867
REACTOME_ACTIVATION_OF_RAC	0.740783	0.953051
REACTOME_SIGNALING_BY_HIPPO	0.740665	0.949954
REACTOME_ENDOSOMAL_VACUOLAR_PATHWAY	0.739744	0.947897
REACTOME_TRYPTOPHAN_CATABOLISM	0.736321	0.948655
REACTOME_SYNTHESIS_SECRETION_AND_INACTIVATION_OF_GLP1	0.720871	0.962453
REACTOME_THROMBOXANE_SIGNALLING_THROUGH_TP_RECEPTOR	0.712884	0.967165
REACTOME_INITIAL_TRIGGERING_OF_COMPLEMENT	0.700421	0.975471
REACTOME_PRE_NOTCH_PROCESSING_IN_GOLGI	0.699297	0.973172
REACTOME_METABOLISM_OF_PORPHYRINS	0.694018	0.974444
REACTOME_BILE_ACID_AND_BILE_SALT_METABOLISM	0.686798	0.976926
REACTOME_DSCAM_INTERACTIONS	0.684834	0.975212
REACTOME_INCRETIN_SYNTHESIS_SECRETION_AND_INACTIVATION	0.683636	0.972953
REACTOME_TRANSFERRIN_ENDOCYTOSIS_AND_RECYCLING	0.679615	0.972808
REACTOME_GPVI_MEDIATED_ACTIVATION_CASCADE	0.669778	0.976423
REACTOME_TGF_BETA_RECEPTOR_SIGNALING_IN_EMT_EPITHELIAL_TO_MESENCHYMAL_TRANSITION	0.66508	0.976162
REACTOME_ADVANCED_GLYCOSYLATION_ENDPRODUCT_RECEPTOR_SIGNALING	0.660726	0.97568
REACTOME_NEF_MEDIATES_DOWN_MODULATION_OF_CELL_SURFACE_RECEPTORS_BY_RECRUITING_THEM_TO_CLATHRIN_ADAPTERS	0.657463	0.974372
REACTOME_N_GLYCAN_TRIMMING_IN_THE_ER_AND_CALNEXIN_CALRETICULIN_CYCLE	0.657384	0.971285
REACTOME_SYNTHESIS_OF_BILE_ACIDS_AND_BILE_SALTS_VIA_7ALPHA_HYDROXYCHOLESTEROL	0.612939	0.988718
REACTOME_XENOBIOTICS	0.57458	0.99684
REACTOME_MITOCHONDRIAL_FATTY_ACID_BETA_OXIDATION	0.549946	0.998492
REACTOME_CALNEXIN_CALRETICULIN_CYCLE	0.511325	1
REACTOME_OPSINS	0.484102	0.999418
REACTOME_SPRY_REGULATION_OF_FGF_SIGNALING	0.458088	0.997847
REACTOME_CELL_CYCLE	-2.38814	0
REACTOME_CELL_CYCLE_MITOTIC	-2.36854	0
REACTOME_DNA_REPLICATION	-2.36116	0
REACTOME_MITOTIC_M_M_G1_PHASES	-2.35822	0
REACTOME_TRANSCRIPTION	-2.31266	0
REACTOME_MITOTIC_G1_G1_S_PHASES	-2.2601	0
REACTOME_G1_S_TRANSITION	-2.23068	0
REACTOME_CELL_CYCLE_CHECKPOINTS	-2.21691	0
REACTOME_DEPOSITION_OF_NEW_CENPA_CONTAINING_NUCLEOSOMES_AT_THE_CENTROMERE	-2.2105	0
REACTOME_S_PHASE	-2.20873	0
REACTOME_SYNTHESIS_OF_DNA	-2.20578	0
REACTOME_CHROMOSOME_MAINTENANCE	-2.19311	0
REACTOME_TELOMERE_MAINTENANCE	-2.18968	0
REACTOME_RNA_POL_I_RNA_POL_III_AND_MITOCHONDRIAL_TRANSCRIPTION	-2.17212	0
REACTOME_RNA_POL_I_TRANSCRIPTION	-2.15528	0
REACTOME_MEIOTIC_RECOMBINATION	-2.15336	0
REACTOME_PROCESSING_OF_CAPPED_INTRON_CONTAINING_PRE_MRNA	-2.14312	0
REACTOME_M_G1_TRANSITION	-2.13728	0
REACTOME_LATE_PHASE_OF_HIV_LIFE_CYCLE	-2.12811	0
REACTOME_G2_M_CHECKPOINTS	-2.12462	0
REACTOME_RNA_POL_II_TRANSCRIPTION	-2.12158	0
REACTOME_MRNA_PROCESSING	-2.1066	0
REACTOME_MITOTIC_PROMETAPHASE	-2.10352	0
REACTOME_HIV_INFECTION	-2.09218	0
REACTOME_MRNA_SPLICING	-2.09156	0
REACTOME_RNA_POL_I_PROMOTER_OPENING	-2.08649	0
REACTOME_HIV_LIFE_CYCLE	-2.08395	0
REACTOME_DNA_REPAIR	-2.07374	0
REACTOME_ACTIVATION_OF_ATR_IN_RESPONSE_TO_REPLICATION_STRESS	-2.06207	0
REACTOME_ORC1_REMOVAL_FROM_CHROMATIN	-2.05291	0
REACTOME_ASSEMBLY_OF_THE_PRE_REPLICATIVE_COMPLEX	-2.05268	0
REACTOME_REGULATION_OF_MITOTIC_CELL_CYCLE	-2.0451	0
REACTOME_E2F_MEDIATED_REGULATION_OF_DNA_REPLICATION	-2.03517	0
REACTOME_MEIOSIS	-2.03131	0
REACTOME_METABOLISM_OF_RNA	-2.01919	0
REACTOME_PACKAGING_OF_TELOMERE_ENDS	-2.01726	0
REACTOME_AMYLOIDS	-2.01714	0
REACTOME_METABOLISM_OF_NON_CODING_RNA	-1.99231	0
REACTOME_ACTIVATION_OF_THE_PRE_REPLICATIVE_COMPLEX	-1.98861	0
REACTOME_CDT1_ASSOCIATION_WITH_THE_CDC6_ORC_ORIGIN_COMPLEX	-1.98574	0
REACTOME_CLEAVAGE_OF_GROWING_TRANSCRIPT_IN_THE_TERMINATION_REGION_	-1.96792	0
REACTOME_APC_C_CDC20_MEDIATED_DEGRADATION_OF_MITOTIC_PROTEINS	-1.96349	0
REACTOME_APC_C_CDH1_MEDIATED_DEGRADATION_OF_CDC20_AND_OTHER_APC_C_CDH1_TARGETED_PROTEINS_IN_LATE_MITOSIS_EARLY_G1	-1.9626	0
REACTOME_CYCLIN_E_ASSOCIATED_EVENTS_DURING_G1_S_TRANSITION_	-1.95717	0
REACTOME_DNA_STRAND_ELONGATION	-1.94901	0
REACTOME_MRNA_SPLICING_MINOR_PATHWAY	-1.94727	0
REACTOME_HOST_INTERACTIONS_OF_HIV_FACTORS	-1.94513	0
REACTOME_AUTODEGRADATION_OF_CDH1_BY_CDH1_APC_C	-1.94289	0
REACTOME_MEIOTIC_SYNAPSIS	-1.93471	0
REACTOME_TRANSPORT_OF_MATURE_TRANSCRIPT_TO_CYTOPLASM	-1.91333	0
REACTOME_EXTENSION_OF_TELOMERES	-1.89849	5.61581e-05
REACTOME_RNA_POL_II_PRE_TRANSCRIPTION_EVENTS	-1.89752	5.50781e-05
REACTOME_PROCESSING_OF_CAPPED_INTRONLESS_PRE_MRNA	-1.88782	7.24352e-05
REACTOME_SCFSKP2_MEDIATED_DEGRADATION_OF_P27_P21	-1.87867	7.10938e-05
REACTOME_TRANSCRIPTION_COUPLED_NER_TC_NER	-1.87642	8.68193e-05
REACTOME_MRNA_3_END_PROCESSING	-1.87612	8.5269e-05
REACTOME_DEADENYLATION_DEPENDENT_MRNA_DECAY	-1.86876	0.000116311
REACTOME_TCA_CYCLE_AND_RESPIRATORY_ELECTRON_TRANSPORT	-1.86511	0.000114306
REACTOME_GLOBAL_GENOMIC_NER_GG_NER	-1.86031	0.000143648
REACTOME_NUCLEOTIDE_EXCISION_REPAIR	-1.85463	0.000141254
REACTOME_INTERACTIONS_OF_VPR_WITH_HOST_CELLULAR_PROTEINS	-1.85412	0.000153884
REACTOME_FORMATION_OF_RNA_POL_II_ELONGATION_COMPLEX_	-1.85039	0.000213745
REACTOME_REGULATION_OF_MRNA_STABILITY_BY_PROTEINS_THAT_BIND_AU_RICH_ELEMENTS	-1.827	0.000317972
REACTOME_MRNA_CAPPING	-1.81431	0.000446955
REACTOME_TRANSPORT_OF_RIBONUCLEOPROTEINS_INTO_THE_HOST_NUCLEUS	-1.80659	0.000528858
REACTOME_GLUCOSE_TRANSPORT	-1.80416	0.000535376
REACTOME_RNA_POL_II_TRANSCRIPTION_PRE_INITIATION_AND_PROMOTER_OPENING	-1.80065	0.000584334
REACTOME_P53_DEPENDENT_G1_DNA_DAMAGE_RESPONSE	-1.79964	0.000575741
REACTOME_METABOLISM_OF_NUCLEOTIDES	-1.79669	0.000621282
REACTOME_MITOCHONDRIAL_PROTEIN_IMPORT	-1.79423	0.000668358
REACTOME_METABOLISM_OF_MRNA	-1.7898	0.000699512
REACTOME_RESPIRATORY_ELECTRON_TRANSPORT_ATP_SYNTHESIS_BY_CHEMIOSMOTIC_COUPLING_AND_HEAT_PRODUCTION_BY_UNCOUPLING_PROTEINS_	-1.7895	0.000689796
REACTOME_P53_INDEPENDENT_G1_S_DNA_DAMAGE_CHECKPOINT	-1.78936	0.000680347
REACTOME_MITOTIC_G2_G2_M_PHASES	-1.78922	0.000696184
REACTOME_KINESINS	-1.78788	0.000725069
REACTOME_CDK_MEDIATED_PHOSPHORYLATION_AND_REMOVAL_OF_CDC6	-1.78746	0.000715528
REACTOME_NEP_NS2_INTERACTS_WITH_THE_CELLULAR_EXPORT_MACHINERY	-1.78597	0.000706236
REACTOME_TRANSPORT_OF_MATURE_MRNA_DERIVED_FROM_AN_INTRONLESS_TRANSCRIPT	-1.77606	0.00097762
REACTOME_VIF_MEDIATED_DEGRADATION_OF_APOBEC3G	-1.7725	0.00106271
REACTOME_APOPTOSIS_INDUCED_DNA_FRAGMENTATION	-1.77232	0.00107291
REACTOME_LAGGING_STRAND_SYNTHESIS	-1.76795	0.00115229
REACTOME_DESTABILIZATION_OF_MRNA_BY_AUF1_HNRNP_D0	-1.76193	0.00130358
REACTOME_SCF_BETA_TRCP_MEDIATED_DEGRADATION_OF_EMI1	-1.7601	0.00130956
REACTOME_CROSS_PRESENTATION_OF_SOLUBLE_EXOGENOUS_ANTIGENS_ENDOSOMES	-1.75601	0.00140875
REACTOME_FORMATION_OF_THE_HIV1_EARLY_ELONGATION_COMPLEX	-1.75447	0.0014364
REACTOME_ER_PHAGOSOME_PATHWAY	-1.75353	0.00145165
REACTOME_CYCLIN_A_B1_ASSOCIATED_EVENTS_DURING_G2_M_TRANSITION	-1.75197	0.00145635
REACTOME_G0_AND_EARLY_G1	-1.75008	0.00156246
REACTOME_PROCESSING_OF_INTRONLESS_PRE_MRNAS	-1.748	0.00159901
REACTOME_AUTODEGRADATION_OF_THE_E3_UBIQUITIN_LIGASE_COP1	-1.74166	0.00183692
REACTOME_APC_CDC20_MEDIATED_DEGRADATION_OF_NEK2A	-1.73979	0.00189017
REACTOME_G1_S_SPECIFIC_TRANSCRIPTION	-1.73593	0.00202385
REACTOME_ANTIGEN_PROCESSING_CROSS_PRESENTATION	-1.73104	0.00211546
REACTOME_RESPIRATORY_ELECTRON_TRANSPORT	-1.73006	0.00214329
REACTOME_DESTABILIZATION_OF_MRNA_BY_BRF1	-1.72521	0.00243364
REACTOME_ANTIVIRAL_MECHANISM_BY_IFN_STIMULATED_GENES	-1.72473	0.00243777
REACTOME_POL_SWITCHING	-1.72116	0.00256333
REACTOME_REGULATION_OF_ORNITHINE_DECARBOXYLASE_ODC	-1.72082	0.0025562
REACTOME_ASSOCIATION_OF_LICENSING_FACTORS_WITH_THE_PRE_REPLICATIVE_COMPLEX	-1.71857	0.00271366
REACTOME_E2F_ENABLED_INHIBITION_OF_PRE_REPLICATION_COMPLEX_FORMATION	-1.71286	0.00297469
REACTOME_REGULATION_OF_GLUCOKINASE_BY_GLUCOKINASE_REGULATORY_PROTEIN	-1.71094	0.0029935
REACTOME_INHIBITION_OF_THE_PROTEOLYTIC_ACTIVITY_OF_APC_C_REQUIRED_FOR_THE_ONSET_OF_ANAPHASE_BY_MITOTIC_SPINDLE_CHECKPOINT_COMPONENTS	-1.70806	0.00314117
REACTOME_DESTABILIZATION_OF_MRNA_BY_KSRP	-1.70543	0.00331591
REACTOME_FORMATION_OF_TRANSCRIPTION_COUPLED_NER_TC_NER_REPAIR_COMPLEX	-1.70106	0.00353113
REACTOME_FANCONI_ANEMIA_PATHWAY	-1.68499	0.00459143
REACTOME_APC_C_CDC20_MEDIATED_DEGRADATION_OF_CYCLIN_B	-1.67982	0.00507173
REACTOME_RNA_POL_III_TRANSCRIPTION	-1.67817	0.0051846
REACTOME_REGULATION_OF_APOPTOSIS	-1.6744	0.00547032
REACTOME_UNWINDING_OF_DNA	-1.66444	0.0065614
REACTOME_PHOSPHORYLATION_OF_THE_APC_C	-1.66428	0.00653594
REACTOME_CDC6_ASSOCIATION_WITH_THE_ORC_ORIGIN_COMPLEX	-1.66185	0.00680427
REACTOME_PROCESSIVE_SYNTHESIS_ON_THE_LAGGING_STRAND	-1.6609	0.006855
REACTOME_METABOLISM_OF_AMINO_ACIDS_AND_DERIVATIVES	-1.64666	0.00865937
REACTOME_CYTOSOLIC_TRNA_AMINOACYLATION	-1.64655	0.00859206
REACTOME_PERK_REGULATED_GENE_EXPRESSION	-1.63806	0.00976099
REACTOME_ELONGATION_ARREST_AND_RECOVERY	-1.63334	0.010281
REACTOME_INFLUENZA_LIFE_CYCLE	-1.63283	0.0102734
REACTOME_RESOLUTION_OF_AP_SITES_VIA_THE_MULTIPLE_NUCLEOTIDE_PATCH_REPLACEMENT_PATHWAY	-1.62619	0.0114074
REACTOME_RNA_POL_I_TRANSCRIPTION_INITIATION	-1.62444	0.0116226
REACTOME_CONVERSION_FROM_APC_C_CDC20_TO_APC_C_CDH1_IN_LATE_ANAPHASE	-1.62351	0.0116294
REACTOME_SLBP_DEPENDENT_PROCESSING_OF_REPLICATION_DEPENDENT_HISTONE_PRE_MRNAS	-1.62224	0.0117387
REACTOME_PURINE_METABOLISM	-1.62111	0.0119161
REACTOME_MRNA_DECAY_BY_3_TO_5_EXORIBONUCLEASE	-1.61454	0.0130497
REACTOME_APOPTOTIC_EXECUTION_PHASE	-1.61107	0.0136832
REACTOME_BASE_EXCISION_REPAIR	-1.6105	0.0136505
REACTOME_APOPTOSIS	-1.60312	0.0152098
REACTOME_PPARA_ACTIVATES_GENE_EXPRESSION	-1.59736	0.0165191
REACTOME_DOUBLE_STRAND_BREAK_REPAIR	-1.59384	0.0172912
REACTOME_TRNA_AMINOACYLATION	-1.5937	0.0172087
REACTOME_PYRUVATE_METABOLISM_AND_CITRIC_ACID_TCA_CYCLE	-1.59237	0.0173323
REACTOME_GLUCOSE_METABOLISM	-1.5843	0.0193804
REACTOME_LOSS_OF_NLP_FROM_MITOTIC_CENTROSOMES	-1.57494	0.0219241
REACTOME_REPAIR_SYNTHESIS_FOR_GAP_FILLING_BY_DNA_POL_IN_TC_NER	-1.57424	0.0219379
REACTOME_ACTIVATION_OF_NF_KAPPAB_IN_B_CELLS	-1.57393	0.0218386
REACTOME_INHIBITION_OF_REPLICATION_INITIATION_OF_DAMAGED_DNA_BY_RB1_E2F1	-1.5608	0.0259549
REACTOME_MRNA_DECAY_BY_5_TO_3_EXORIBONUCLEASE	-1.54816	0.0303846
REACTOME_ABORTIVE_ELONGATION_OF_HIV1_TRANSCRIPT_IN_THE_ABSENCE_OF_TAT	-1.54494	0.0313007
REACTOME_RNA_POL_I_TRANSCRIPTION_TERMINATION	-1.54224	0.0320193
REACTOME_FORMATION_OF_INCISION_COMPLEX_IN_GG_NER	-1.54073	0.0324264
REACTOME_SYNTHESIS_AND_INTERCONVERSION_OF_NUCLEOTIDE_DI_AND_TRIPHOSPHATES	-1.53558	0.0341315
REACTOME_RECRUITMENT_OF_MITOTIC_CENTROSOME_PROTEINS_AND_COMPLEXES	-1.53539	0.0339699
REACTOME_G2_M_DNA_DAMAGE_CHECKPOINT	-1.5351	0.0338711
REACTOME_HOMOLOGOUS_RECOMBINATION_REPAIR_OF_REPLICATION_INDEPENDENT_DOUBLE_STRAND_BREAKS	-1.53278	0.0345651
REACTOME_GLUCONEOGENESIS	-1.53249	0.0344574
REACTOME_MICRORNA_MIRNA_BIOGENESIS	-1.53175	0.0344808
REACTOME_ACTIVATION_OF_GENES_BY_ATF4	-1.51922	0.0395783
REACTOME_POST_TRANSLATIONAL_MODIFICATION_SYNTHESIS_OF_GPI_ANCHORED_PROTEINS	-1.51757	0.0399752
REACTOME_SULFUR_AMINO_ACID_METABOLISM	-1.50206	0.0473273
REACTOME_SIGNALING_BY_WNT	-1.49586	0.0503684
REACTOME_CITRIC_ACID_CYCLE_TCA_CYCLE	-1.49455	0.050701
REACTOME_PURINE_RIBONUCLEOSIDE_MONOPHOSPHATE_BIOSYNTHESIS	-1.49244	0.0515436
REACTOME_RNA_POL_III_TRANSCRIPTION_INITIATION_FROM_TYPE_2_PROMOTER	-1.48944	0.0527988
REACTOME_RNA_POL_III_TRANSCRIPTION_INITIATION_FROM_TYPE_3_PROMOTER	-1.48423	0.0552836
REACTOME_OLFACTORY_SIGNALING_PATHWAY	-1.46938	0.0642555
REACTOME_DESTABILIZATION_OF_MRNA_BY_TRISTETRAPROLIN_TTP	-1.46224	0.0686082
REACTOME_ACTIVATION_OF_THE_MRNA_UPON_BINDING_OF_THE_CAP_BINDING_COMPLEX_AND_EIFS_AND_SUBSEQUENT_BINDING_TO_43S	-1.45674	0.0717931
REACTOME_ANTIGEN_PROCESSING_UBIQUITINATION_PROTEASOME_DEGRADATION	-1.45628	0.0715906
REACTOME_SHC1_EVENTS_IN_ERBB4_SIGNALING	-1.44983	0.0760047
REACTOME_FATTY_ACID_TRIACYLGLYCEROL_AND_KETONE_BODY_METABOLISM	-1.44602	0.0784165
REACTOME_FACTORS_INVOLVED_IN_MEGAKARYOCYTE_DEVELOPMENT_AND_PLATELET_PRODUCTION	-1.4448	0.0788282
REACTOME_DEADENYLATION_OF_MRNA	-1.43228	0.0878178
REACTOME_G1_PHASE	-1.43086	0.0884739
REACTOME_CLASS_I_MHC_MEDIATED_ANTIGEN_PROCESSING_PRESENTATION	-1.42976	0.0887309
REACTOME_REGULATION_OF_THE_FANCONI_ANEMIA_PATHWAY	-1.42415	0.0926795
REACTOME_MHC_CLASS_II_ANTIGEN_PRESENTATION	-1.41772	0.0972942
REACTOME_SOS_MEDIATED_SIGNALLING	-1.41354	0.10027
REACTOME_VIRAL_MESSENGER_RNA_SYNTHESIS	-1.40952	0.103232
REACTOME_PEROXISOMAL_LIPID_METABOLISM	-1.40014	0.11085
REACTOME_TETRAHYDROBIOPTERIN_BH4_SYNTHESIS_RECYCLING_SALVAGE_AND_REGULATION	-1.39998	0.11033
REACTOME_METABOLISM_OF_POLYAMINES	-1.39334	0.116024
REACTOME_ORGANIC_CATION_ANION_ZWITTERION_TRANSPORT	-1.3859	0.122513
REACTOME_SYNTHESIS_OF_GLYCOSYLPHOSPHATIDYLINOSITOL_GPI	-1.38517	0.122503
REACTOME_SHC1_EVENTS_IN_EGFR_SIGNALING	-1.38126	0.125743
REACTOME_CHOLESTEROL_BIOSYNTHESIS	-1.37956	0.126845
REACTOME_REGULATORY_RNA_PATHWAYS	-1.37876	0.126767
REACTOME_PYRIMIDINE_METABOLISM	-1.37771	0.127072
REACTOME_GLYCOLYSIS	-1.3703	0.133851
REACTOME_FORMATION_OF_ATP_BY_CHEMIOSMOTIC_COUPLING	-1.36617	0.137344
REACTOME_RNA_POL_III_TRANSCRIPTION_TERMINATION	-1.36259	0.140293
REACTOME_RAF_MAP_KINASE_CASCADE	-1.35514	0.147385
REACTOME_PURINE_SALVAGE	-1.34766	0.154913
REACTOME_DOWNSTREAM_SIGNALING_EVENTS_OF_B_CELL_RECEPTOR_BCR	-1.34097	0.161683
REACTOME_ENDOSOMAL_SORTING_COMPLEX_REQUIRED_FOR_TRANSPORT_ESCRT	-1.33906	0.162727
REACTOME_REMOVAL_OF_THE_FLAP_INTERMEDIATE_FROM_THE_C_STRAND	-1.33827	0.162793
REACTOME_RECYCLING_OF_BILE_ACIDS_AND_SALTS	-1.33744	0.16292
REACTOME_MTORC1_MEDIATED_SIGNALLING	-1.33642	0.163159
REACTOME_PEPTIDE_HORMONE_BIOSYNTHESIS	-1.3302	0.1698
REACTOME_PURINE_CATABOLISM	-1.32646	0.17325
REACTOME_INTERFERON_SIGNALING	-1.3213	0.178619
REACTOME_BILE_SALT_AND_ORGANIC_ANION_SLC_TRANSPORTERS	-1.31245	0.188142
REACTOME_OXYGEN_DEPENDENT_PROLINE_HYDROXYLATION_OF_HYPOXIA_INDUCIBLE_FACTOR_ALPHA	-1.31201	0.187765
REACTOME_FORMATION_OF_THE_TERNARY_COMPLEX_AND_SUBSEQUENTLY_THE_43S_COMPLEX	-1.3115	0.187501
REACTOME_ASSOCIATION_OF_TRIC_CCT_WITH_TARGET_PROTEINS_DURING_BIOSYNTHESIS	-1.30975	0.188714
REACTOME_ARMS_MEDIATED_ACTIVATION	-1.30814	0.189724
REACTOME_FATTY_ACYL_COA_BIOSYNTHESIS	-1.3042	0.193545
REACTOME_SIGNALING_BY_THE_B_CELL_RECEPTOR_BCR	-1.30084	0.196952
REACTOME_VITAMIN_B5_PANTOTHENATE_METABOLISM	-1.29705	0.200464
REACTOME_NONSENSE_MEDIATED_DECAY_ENHANCED_BY_THE_EXON_JUNCTION_COMPLEX	-1.27995	0.2218
REACTOME_SYNTHESIS_OF_SUBSTRATES_IN_N_GLYCAN_BIOSYTHESIS	-1.2763	0.225341
REACTOME_METABOLISM_OF_PROTEINS	-1.27523	0.225732
REACTOME_SIGNALLING_TO_P38_VIA_RIT_AND_RIN	-1.26491	0.238735
REACTOME_GRB2_EVENTS_IN_ERBB2_SIGNALING	-1.25943	0.245149
REACTOME_IONOTROPIC_ACTIVITY_OF_KAINATE_RECEPTORS	-1.24246	0.269059
REACTOME_SIGNALING_BY_CONSTITUTIVELY_ACTIVE_EGFR	-1.24121	0.269607
REACTOME_RNA_POL_III_CHAIN_ELONGATION	-1.23673	0.274861
REACTOME_SIGNALING_BY_TGF_BETA_RECEPTOR_COMPLEX	-1.2299	0.284286
REACTOME_AMINO_ACID_TRANSPORT_ACROSS_THE_PLASMA_MEMBRANE	-1.22815	0.285737
REACTOME_APOPTOTIC_CLEAVAGE_OF_CELL_ADHESION_PROTEINS	-1.22482	0.289759
REACTOME_EARLY_PHASE_OF_HIV_LIFE_CYCLE	-1.21996	0.296369
REACTOME_SYNTHESIS_OF_PIPS_AT_THE_LATE_ENDOSOME_MEMBRANE	-1.21354	0.30519
REACTOME_TRANSLATION	-1.21213	0.30603
REACTOME_SYNTHESIS_OF_VERY_LONG_CHAIN_FATTY_ACYL_COAS	-1.2107	0.306988
REACTOME_BIOSYNTHESIS_OF_THE_N_GLYCAN_PRECURSOR_DOLICHOL_LIPID_LINKED_OLIGOSACCHARIDE_LLO_AND_TRANSFER_TO_A_NASCENT_PROTEIN	-1.20553	0.314102
REACTOME_3_UTR_MEDIATED_TRANSLATIONAL_REGULATION	-1.20386	0.315316
REACTOME_TRANSCRIPTIONAL_ACTIVITY_OF_SMAD2_SMAD3_SMAD4_HETEROTRIMER	-1.19937	0.321207
REACTOME_SYNTHESIS_OF_PIPS_AT_THE_EARLY_ENDOSOME_MEMBRANE	-1.19723	0.323254
REACTOME_SMAD2_SMAD3_SMAD4_HETEROTRIMER_REGULATES_TRANSCRIPTION	-1.19521	0.325085
REACTOME_TRAF6_MEDIATED_INDUCTION_OF_TAK1_COMPLEX	-1.19508	0.32384
REACTOME_PYRUVATE_METABOLISM	-1.18977	0.331305
REACTOME_PROLONGED_ERK_ACTIVATION_EVENTS	-1.1852	0.337399
REACTOME_APOBEC3G_MEDIATED_RESISTANCE_TO_HIV1_INFECTION	-1.18422	0.337488
REACTOME_PROTEIN_FOLDING	-1.17394	0.353289
REACTOME_GLYCOGEN_BREAKDOWN_GLYCOGENOLYSIS	-1.1706	0.357666
REACTOME_INSULIN_SYNTHESIS_AND_PROCESSING	-1.16948	0.358085
REACTOME_IRAK2_MEDIATED_ACTIVATION_OF_TAK1_COMPLEX_UPON_TLR7_8_OR_9_STIMULATION	-1.16268	0.368076
REACTOME_ENOS_ACTIVATION_AND_REGULATION	-1.16207	0.367523
REACTOME_AMINE_DERIVED_HORMONES	-1.15954	0.370399
REACTOME_TRANSCRIPTIONAL_REGULATION_OF_WHITE_ADIPOCYTE_DIFFERENTIATION	-1.15559	0.37553
REACTOME_GLYCOPROTEIN_HORMONES	-1.13053	0.419439
REACTOME_METABOLISM_OF_CARBOHYDRATES	-1.12849	0.421396
REACTOME_DOWNREGULATION_OF_TGF_BETA_RECEPTOR_SIGNALING	-1.10527	0.464897
REACTOME_TGF_BETA_RECEPTOR_SIGNALING_ACTIVATES_SMADS	-1.10321	0.46711
REACTOME_CYTOKINE_SIGNALING_IN_IMMUNE_SYSTEM	-1.09082	0.489819
REACTOME_RORA_ACTIVATES_CIRCADIAN_EXPRESSION	-1.06984	0.531397
REACTOME_CREB_PHOSPHORYLATION_THROUGH_THE_ACTIVATION_OF_CAMKII	-1.06955	0.529703
REACTOME_INFLUENZA_VIRAL_RNA_TRANSCRIPTION_AND_REPLICATION	-1.04158	0.588355
REACTOME_GLUCURONIDATION	-1.04152	0.586007
REACTOME_SLC_MEDIATED_TRANSMEMBRANE_TRANSPORT	-1.04058	0.585635
REACTOME_METABOLISM_OF_LIPIDS_AND_LIPOPROTEINS	-1.03315	0.599944
REACTOME_HDL_MEDIATED_LIPID_TRANSPORT	-1.02624	0.612631
REACTOME_COPI_MEDIATED_TRANSPORT	-1.02205	0.619496
REACTOME_REGULATION_OF_AMPK_ACTIVITY_VIA_LKB1	-1.01553	0.63181
REACTOME_P38MAPK_EVENTS	-1.01353	0.633907
REACTOME_AMINO_ACID_AND_OLIGOPEPTIDE_SLC_TRANSPORTERS	-1.00675	0.647173
REACTOME_RECRUITMENT_OF_NUMA_TO_MITOTIC_CENTROSOMES	-1.00033	0.659213
REACTOME_DCC_MEDIATED_ATTRACTIVE_SIGNALING	-0.998332	0.661379
REACTOME_CIRCADIAN_CLOCK	-0.995441	0.665548
REACTOME_TRIGLYCERIDE_BIOSYNTHESIS	-0.993216	0.66827
REACTOME_UNFOLDED_PROTEIN_RESPONSE	-0.991979	0.668387
REACTOME_IL_2_SIGNALING	-0.991371	0.66713
REACTOME_ABACAVIR_TRANSPORT_AND_METABOLISM	-0.990957	0.665532
REACTOME_PKB_MEDIATED_EVENTS	-0.987974	0.670095
REACTOME_ACTIVATION_OF_KAINATE_RECEPTORS_UPON_GLUTAMATE_BINDING	-0.987083	0.669478
REACTOME_MITOCHONDRIAL_TRNA_AMINOACYLATION	-0.984131	0.673777
REACTOME_HIGHLY_CALCIUM_PERMEABLE_POSTSYNAPTIC_NICOTINIC_ACETYLCHOLINE_RECEPTORS	-0.982959	0.673957
REACTOME_CD28_DEPENDENT_VAV1_PATHWAY	-0.982707	0.671933
REACTOME_SHC_RELATED_EVENTS	-0.980278	0.674736
REACTOME_DIABETES_PATHWAYS	-0.974203	0.686454
REACTOME_INSULIN_RECEPTOR_SIGNALLING_CASCADE	-0.97384	0.684617
REACTOME_BASE_FREE_SUGAR_PHOSPHATE_REMOVAL_VIA_THE_SINGLE_NUCLEOTIDE_REPLACEMENT_PATHWAY	-0.968135	0.695005
REACTOME_RESOLUTION_OF_AP_SITES_VIA_THE_SINGLE_NUCLEOTIDE_REPLACEMENT_PATHWAY	-0.960282	0.71042
REACTOME_INHIBITION_OF_VOLTAGE_GATED_CA2_CHANNELS_VIA_GBETA_GAMMA_SUBUNITS	-0.960021	0.708232
REACTOME_CIRCADIAN_REPRESSION_OF_EXPRESSION_BY_REV_ERBA	-0.958987	0.707906
REACTOME_PREFOLDIN_MEDIATED_TRANSFER_OF_SUBSTRATE_TO_CCT_TRIC	-0.957685	0.708194
REACTOME_BMAL1_CLOCK_NPAS2_ACTIVATES_CIRCADIAN_EXPRESSION	-0.956254	0.708968
REACTOME_METABOLISM_OF_VITAMINS_AND_COFACTORS	-0.951559	0.716924
REACTOME_ASPARAGINE_N_LINKED_GLYCOSYLATION	-0.949851	0.718218
REACTOME_BASIGIN_INTERACTIONS	-0.949138	0.717177
REACTOME_AMINO_ACID_SYNTHESIS_AND_INTERCONVERSION_TRANSAMINATION	-0.944414	0.725227
REACTOME_TANDEM_PORE_DOMAIN_POTASSIUM_CHANNELS	-0.940985	0.7302
REACTOME_REGULATION_OF_GENE_EXPRESSION_IN_BETA_CELLS	-0.938863	0.732521
REACTOME_PI3K_CASCADE	-0.937692	0.732625
REACTOME_SYNTHESIS_OF_PIPS_AT_THE_GOLGI_MEMBRANE	-0.936022	0.733634
REACTOME_ION_CHANNEL_TRANSPORT	-0.928791	0.74751
REACTOME_DOWNREGULATION_OF_ERBB2_ERBB3_SIGNALING	-0.919934	0.765069
REACTOME_TRANSMEMBRANE_TRANSPORT_OF_SMALL_MOLECULES	-0.91933	0.763624
REACTOME_NEPHRIN_INTERACTIONS	-0.916331	0.767524
REACTOME_ION_TRANSPORT_BY_P_TYPE_ATPASES	-0.913592	0.77117
REACTOME_SIGNALING_BY_INSULIN_RECEPTOR	-0.911751	0.772648
REACTOME_SYNTHESIS_SECRETION_AND_INACTIVATION_OF_GIP	-0.907064	0.780655
REACTOME_REGULATION_OF_PYRUVATE_DEHYDROGENASE_PDH_COMPLEX	-0.906703	0.778715
REACTOME_DOWNREGULATION_OF_SMAD2_3_SMAD4_TRANSCRIPTIONAL_ACTIVITY	-0.904339	0.781509
REACTOME_IRAK1_RECRUITS_IKK_COMPLEX	-0.902883	0.782016
REACTOME_NOTCH1_INTRACELLULAR_DOMAIN_REGULATES_TRANSCRIPTION	-0.899022	0.787982
REACTOME_NCAM_SIGNALING_FOR_NEURITE_OUT_GROWTH	-0.8869	0.812779
REACTOME_INTEGRATION_OF_PROVIRUS	-0.883647	0.817152
REACTOME_REGULATION_OF_HYPOXIA_INDUCIBLE_FACTOR_HIF_BY_OXYGEN	-0.877041	0.828756
REACTOME_LIPOPROTEIN_METABOLISM	-0.875567	0.829085
REACTOME_HYALURONAN_METABOLISM	-0.869866	0.838626
REACTOME_SIGNALING_BY_ROBO_RECEPTOR	-0.864535	0.847437
REACTOME_EGFR_DOWNREGULATION	-0.86353	0.846546
REACTOME_SIGNALING_BY_ERBB2	-0.862137	0.846577
REACTOME_SHC_MEDIATED_SIGNALLING	-0.856446	0.855469
REACTOME_ANTIGEN_ACTIVATES_B_CELL_RECEPTOR_LEADING_TO_GENERATION_OF_SECOND_MESSENGERS	-0.855295	0.855044
REACTOME_G_PROTEIN_ACTIVATION	-0.852553	0.857827
REACTOME_LIPID_DIGESTION_MOBILIZATION_AND_TRANSPORT	-0.848848	0.862663
REACTOME_TOLL_RECEPTOR_CASCADES	-0.847473	0.862623
REACTOME_FRS2_MEDIATED_CASCADE	-0.8418	0.871248
REACTOME_IKK_COMPLEX_RECRUITMENT_MEDIATED_BY_RIP1	-0.841778	0.868397
REACTOME_BRANCHED_CHAIN_AMINO_ACID_CATABOLISM	-0.839473	0.870198
REACTOME_FORMATION_OF_TUBULIN_FOLDING_INTERMEDIATES_BY_CCT_TRIC	-0.838224	0.86974
REACTOME_ADP_SIGNALLING_THROUGH_P2RY1	-0.831475	0.880262
REACTOME_SEROTONIN_RECEPTORS	-0.830152	0.879795
REACTOME_SIGNALLING_TO_RAS	-0.822915	0.890451
REACTOME_INWARDLY_RECTIFYING_K_CHANNELS	-0.82086	0.891109
REACTOME_APOPTOTIC_CLEAVAGE_OF_CELLULAR_PROTEINS	-0.819324	0.891053
REACTOME_SRP_DEPENDENT_COTRANSLATIONAL_PROTEIN_TARGETING_TO_MEMBRANE	-0.818259	0.889985
REACTOME_PYRIMIDINE_CATABOLISM	-0.80812	0.905045
REACTOME_SYNTHESIS_OF_PE	-0.807687	0.902737
REACTOME_PEPTIDE_CHAIN_ELONGATION	-0.794488	0.922012
REACTOME_PRE_NOTCH_EXPRESSION_AND_PROCESSING	-0.786305	0.932259
REACTOME_GAP_JUNCTION_ASSEMBLY	-0.786134	0.92956
REACTOME_TRANSPORT_OF_INORGANIC_CATIONS_ANIONS_AND_AMINO_ACIDS_OLIGOPEPTIDES	-0.784764	0.928785
REACTOME_TIE2_SIGNALING	-0.777299	0.937186
REACTOME_YAP1_AND_WWTR1_TAZ_STIMULATED_GENE_EXPRESSION	-0.766722	0.950077
REACTOME_SIGNALLING_TO_ERKS	-0.764924	0.949606
REACTOME_MEMBRANE_TRAFFICKING	-0.757717	0.95664
REACTOME_RAS_ACTIVATION_UOPN_CA2_INFUX_THROUGH_NMDA_RECEPTOR	-0.749755	0.964589
REACTOME_DARPP_32_EVENTS	-0.747028	0.965064
REACTOME_G_BETA_GAMMA_SIGNALLING_THROUGH_PI3KGAMMA	-0.746085	0.9632
REACTOME_ALPHA_LINOLENIC_ACID_ALA_METABOLISM	-0.744385	0.962331
REACTOME_MEMBRANE_BINDING_AND_TARGETTING_OF_GAG_PROTEINS	-0.738279	0.966937
REACTOME_TRAFFICKING_OF_GLUR2_CONTAINING_AMPA_RECEPTORS	-0.726074	0.977853
REACTOME_GABA_A_RECEPTOR_ACTIVATION	-0.712128	0.989197
REACTOME_RETROGRADE_NEUROTROPHIN_SIGNALLING	-0.711694	0.986597
REACTOME_SEMA3A_PAK_DEPENDENT_AXON_REPULSION	-0.709465	0.985682
REACTOME_SIGNAL_AMPLIFICATION	-0.709256	0.982866
REACTOME_SIGNAL_REGULATORY_PROTEIN_SIRP_FAMILY_INTERACTIONS	-0.705234	0.983721
REACTOME_NEGATIVE_REGULATION_OF_THE_PI3K_AKT_NETWORK	-0.70393	0.9818
REACTOME_INTRINSIC_PATHWAY_FOR_APOPTOSIS	-0.697905	0.984301
REACTOME_ADP_SIGNALLING_THROUGH_P2RY12	-0.688542	0.989116
REACTOME_TCR_SIGNALING	-0.68267	0.990691
REACTOME_THE_NLRP3_INFLAMMASOME	-0.678211	0.990935
REACTOME_ANTIGEN_PRESENTATION_FOLDING_ASSEMBLY_AND_PEPTIDE_LOADING_OF_CLASS_I_MHC	-0.677053	0.988793
REACTOME_GAP_JUNCTION_TRAFFICKING	-0.6714	0.989873
REACTOME_DOWNSTREAM_TCR_SIGNALING	-0.665036	0.991023
REACTOME_INSULIN_RECEPTOR_RECYCLING	-0.65245	0.995828
REACTOME_ACTIVATION_OF_IRF3_IRF7_MEDIATED_BY_TBK1_IKK_EPSILON	-0.651322	0.993427
REACTOME_THE_ROLE_OF_NEF_IN_HIV1_REPLICATION_AND_DISEASE_PATHOGENESIS	-0.650686	0.990815
REACTOME_FACILITATIVE_NA_INDEPENDENT_GLUCOSE_TRANSPORTERS	-0.647237	0.989864
REACTOME_RECEPTOR_LIGAND_BINDING_INITIATES_THE_SECOND_PROTEOLYTIC_CLEAVAGE_OF_NOTCH_RECEPTOR	-0.625056	0.997493
REACTOME_TRAF6_MEDIATED_IRF7_ACTIVATION	-0.62155	0.996127
REACTOME_TRAF3_DEPENDENT_IRF_ACTIVATION_PATHWAY	-0.611565	0.997062
REACTOME_NFKB_ACTIVATION_THROUGH_FADD_RIP1_PATHWAY_MEDIATED_BY_CASPASE_8_AND10	-0.586625	1
REACTOME_ACETYLCHOLINE_BINDING_AND_DOWNSTREAM_EVENTS	-0.570795	1
REACTOME_PRESYNAPTIC_NICOTINIC_ACETYLCHOLINE_RECEPTORS	-0.562046	1
REACTOME_SIGNALING_BY_FGFR1_FUSION_MUTANTS	-0.557183	0.999662
REACTOME_REGULATION_OF_SIGNALING_BY_CBL	-0.556016	0.99699
REACTOME_REGULATION_OF_INSULIN_LIKE_GROWTH_FACTOR_IGF_ACTIVITY_BY_INSULIN_LIKE_GROWTH_FACTOR_BINDING_PROTEINS_IGFBPS	-0.520812	0.999128
REACTOME_INFLAMMASOMES	-0.506816	0.997665
REACTOME_CREATION_OF_C4_AND_C2_ACTIVATORS	-0.492182	0.996011
